# Supplementary material for: Salvianolic acid A exerts antiviral effects by targeting the S protein, a virulence factor of porcine epidemic diarrhea virus
Source: J Virol. 2026 Jan 8;100(2):e02043-25. doi: 10.1128/jvi.02043-25 (PMC12911883; doi:10.1128/jvi.02043-25)
Supplement: Data Set S1 — All raw data underlying the figures presented in this study. [file jvi.02043-25-s0001.xlsx]

## Sheet: Figure 01
Figure1 B			Figure1 E
X	Y		Mock	PEDV	PEDV+Geraniin	PEDV+Chebulagic acid	PEDV+Nepitrin	PEDV+Isomangiferin	PEDV+Salvianolic acid A
1	13.9992		95.2187	1.40496	32.0644	24.2466	5.61978	4.39612	89.7209
2	12.7038		99.2296	2.08477	34.7156	31.7245	11.942	7.31931	90.1395
3	13.497		105.552	1.74487	33.2201	33.356	5.07594	4.87199	88.8837
4	12.9722
5	12.3866
6	12.6429
7	11.493
8	12.7882
9	12.3628
10	11.7268
11	15.0058
12	14.3167
13	15.1643
14	14.1339
15	14.7279
16	14.3453
17	12.6014
18	22.7136
19	12.4493
20	12.4965
21	13.5078
22	14.2275
23	12.7895
24	12.4254
25	12.7446
26	15.9943
27	13.8048
28	15.3437
29	13.261
30	13.5632
31	15.5386
32	12.8098
33	14.7167
34	12.816
35	13.4698
36	14.3089
37	27.0623
38	14.5755
39	13.8617
40	14.639
41	14.7637
42	13.4158
43	15.1392
44	85.5741
45	10.3625
46	10.9153
47	12.1733
48	28.6825
49	12.7893
50	13.3272
51	13.4504
52	14.7953
53	11.9863
54	13.1776
55	13.2413
56	13.7584
57	14.2267
58	14.3509
59	12.8032
60	14.1166
61	16.9212
62	15.096
63	22.9937
64	16.3091
65	15.0966
66	15.3488
67	16.1372
68	15.5608
69	17.7083
70	15.9919
71	18.7065
72	16.5864
73	16.6648
74	19.0402
75	16.5402
76	15.5354
77	13.5318
78	18.0168
79	14.468
80	13.1946
81	10.9987
82	18.3695
83	7.88395
84	7.3085
85	6.6236
86	6.6667
87	7.309
88	5.9431
89	6.57125
90	6.2958
91	7.4605
92	7.0156
93	55.8406
94	7.8823
95	6.51535
96	6.96165
97	23.206
98	23.9908
99	22.6257
100	24.1011
101	22.9757
102	24.1137
103	24.3887
104	25.7121
105	23.3891
106	22.2921
107	33.1241
108	22.941
109	24.3972
110	23.8516
111	22.64
112	24.8519
113	23.9878
114	31.258
115	24.0004
116	23.9459
117	23.6067
118	21.2597
119	22.7023
120	22.5263
121	8.998
122	8.8329
123	7.17355
124	7.7089
125	7.85275
126	6.8263
127	12.9675
128	13.4293
129	12.3529
130	13.154
131	7.341
132	23.9592
133	11.5677
134	7.0268
135	7.0195
136	7.23795
137	6.4911
138	10.7962
139	6.8152
140	10.894
141	11.7577
142	12.444
143	8.83245
144	16.1761
145	24.7037
146	10.6976
147	9.2532
148	9.031
149	9.05315
150	6.64505
151	5.5352
152	7.12455
153	5.898
154	13.9135
155	4.99525
156	5.97255
157	6.792
158	5.57825
159	6.0193
160	6.2071
161	5.60815
162	7.7656
163	9.4964
164	6.74575
165	12.6395
166	5.3385
167	8.06275
168	9.3364
169	6.47095
170	9.53705
171	6.3512
172	9.6672
173	6.704
174	8.35745
175	9.0317
176	7.0951
177	8.89905
178	7.9988
179	8.27965
180	7.8899
181	7.3768
182	11.6759
183	7.6787
184	11.1007
185	10.1876
186	10.9822
187	10.6248
188	10.2149
189	10.493
190	10.4851
191	7.376
192	7.9309
193	8.65015
194	9.3148
195	9.4995
196	8.02325
197	8.09815
198	8.8732
199	10.2692
200	9.57435
201	7.9535
202	6.77015
203	10.1119
204	7.49
205	6.84735
206	8.71215
207	7.3079
208	6.6563
209	7.15225
210	8.00375
211	7.68275
212	11.2149
213	9.13425
214	8.43335
215	8.20485
216	11.3548
217	9.9761
218	9.97435
219	9.0519
220	7.88725
221	7.8949
222	10.161
223	9.65575
224	8.42585
225	10.2108
226	79.5948
227	12.3015
228	14.2408
229	12.1153
230	9.29115
231	11.0927
232	9.6975
233	8.87965
234	10.2944
235	10.4467
236	10.5778
237	9.6485
238	11.2584
239	10.1474
240	8.2823
241	20.7929
242	16.891
243	18.8674
244	18.1151
245	19.5792
246	13.8129
247	17.8774
248	16.004
249	17.3099
250	20.4952
251	16.6802
252	18.7877
253	18.2792
254	17.6438
255	16.4826
256	18.3321
257	16.0953
258	16.6587
259	18.9263
260	17.371
261	16.7041
262	17.2399
263	17.691
264	18.2872
265	16.019
266	15.3844
267	15.9441
268	17.719
269	29.4057
270	15.0605
271	14.0559
272	13.9674
273	14.5865
274	15.1032
275	9.9815
276	15.9637
277	15.1789
278	15.2538
279	15.5466
280	14.7907
281	14.0363
282	13.2941
283	13.9722
284	13.5221
285	14.3853
286	14.5434
287	18.5236
288	15.8122
289	14.8862
290	15.3929
291	16.0411
292	15.9128
293	15.9843
294	16.9426
295	23.4319
296	16.7842
297	16.3591
298	16.684
299	17.4797
300	18.2668
301	15.8919
302	14.5453
303	15.8899
304	15.4977
305	15.4212
306	15.8096
307	16.6249
308	18.3227
309	17.9684
310	17.3246
311	16.7295
312	19.5045
313	16.4847
314	16.0768
315	18.8362
316	19.0042
317	20.2267
318	18.2226
319	23.8606
320	20.6636
321	17.2405
322	18.7297
323	17.3229
324	20.831
325	18.1971
326	16.7165
327	20.4347
328	17.8363
329	17.9148
330	19.6516
331	17.6696
332	17.2872
333	17.1824
334	20.8911
335	20.7669
336	19.8533
337	27.4352
338	28.1253
339	27.6578
340	31.5652
341	29.187
342	28.3281
343	29.7362
344	30.3589
345	28.5379
346	31.3998
347	31.4008
348	30.0792
349	54.7844
350	31.6278
351	31.4024
352	31.2671
353	32.2837
354	33.5398
355	33.323
356	33.0714
357	34.9541
358	33.2397
359	31.9021
360	32.6671
361	19.1549
362	16.3959
363	15.496
364	15.8985
365	13.965
366	15.6032
367	20.2976
368	15.0088
369	13.0403
370	19.0579
371	13.1337
372	12.5152
373	13.8958
374	13.0789
375	11.841
376	14.0377
377	13.8707
378	14.002
379	13.8287
380	12.7633
381	13.0546
382	14.7425
383	17.1463
384	16.4427
385	16.9697
386	15.1737
387	17.1145
388	16.3077
389	14.1631
390	17.9704
391	18.0624
392	20.7125
393	13.8419
394	14.6886
395	20.8131
396	17.3817
397	19.5418
398	23.013
399	17.4381
400	21.3491
401	25.4507
402	32.4083
403	24.3937
404	23.5641
405	37.5701
406	18.3273
407	23.3333
408	30.132
409	31.39
410	34.1425
411	27.6836
412	22.7093
413	188.775
414	22.6704
415	31.2085
416	49.2075

## Sheet: Figure 02
Figure2 A									Figure2 B			Figure2 C		Figure2 D		Figure2 E		Figure2 F		Figure2 G
HETATM 1 C UNL 1 12.737 -0.109 -12.033 1.00 0.00 C									# This file was created Thu Jul 18 07:11:48 2024——rmsd_ligand	# This file was created Mon Sep 2 23:09:13 2024——rmsd_protein		# This file was created Mon Sep 2 23:10:01 2024		# This file was created Mon Sep 2 23:20:24 2024		# This file was created Mon Sep 2 23:10:24 2024		# Nx=32 Ny=32 X0=-0.0151638 dX=0.031468 Y0=3.29467 dY=0.00886		Time(s)	100 μM	50 μM	25 μM	12.5 μM	6.25 μM	3.625 μM	1.5625 μM
HETATM 2 C UNL 1 13.397 0.861 -12.776 1.00 0.00 C									# Created by:	# Created by:		# Created by:		# Created by:		# Created by:		# x y z		-28.6	3.5862	3.3649	2.4503	2.2556	0.4727	1.5094	0.3092
HETATM 3 C UNL 1 12.304 -1.288 -12.624 1.00 0.00 C									# :-) GROMACS - gmx rms, 2024.2 (-:	# :-) GROMACS - gmx rms, 2024.2 (-:		# :-) GROMACS - gmx rmsf, 2024.2 (-:		# :-) GROMACS - gmx sasa, 2024.2 (-:		# :-) GROMACS - gmx hbond, 2024.2 (-:		-0.015164 3.294670 13.200000		-28.5	3.6717	3.2147	2.2963	2.1372	1.8729	1.4735	0.3829
HETATM 4 C UNL 1 13.630 0.647 -14.134 1.00 0.00 C									#	#		#		#		#		0.016304 3.294670 13.200000		-28.4	2.3053	1.7878	0.9768	0.3253	0.0362244	-0.2367	0.2826
HETATM 5 C UNL 1 12.537 -1.503 -13.984 1.00 0.00 C									# Executable: /usr/local/gromacs/bin/gmx	# Executable: /usr/local/gromacs/bin/gmx		# Executable: /usr/local/gromacs/bin/gmx		# Executable: /usr/local/gromacs/bin/gmx		# Executable: /usr/local/gromacs/bin/gmx		0.047772 3.294670 13.200000		-28.3	2.47661	1.90311	1.12821	0.569808	-0.0644001	-0.190192	0.2421
HETATM 6 C UNL 1 13.200 -0.535 -14.738 1.00 0.00 C									# Data prefix: /usr/local/gromacs	# Data prefix: /usr/local/gromacs		# Data prefix: /usr/local/gromacs		# Data prefix: /usr/local/gromacs		# Data prefix: /usr/local/gromacs		0.079240 3.294670 13.200000		-28.2	2.9031	2.3294	1.552	0.822903	0.2886	0.139203	0.1615
HETATM 7 C UNL 1 13.868 2.112 -12.191 1.00 0.00 C									# Working dir: /home/rzzhang/sunjiang/IIA	# Working dir: /home/rzzhang/sunjiang/md_PEDV5		# Working dir: /home/rzzhang/sunjiang/md_PEDV5		# Working dir: /home/rzzhang/sunjiang/md_PEDV5		# Working dir: /home/rzzhang/sunjiang/md_PEDV5		0.110708 3.294670 13.200000		-28.1	3.0527	2.4821	1.6814	1.0089	0.4606	0.279903	0.1407
HETATM 8 C UNL 1 14.746 2.956 -12.771 1.00 0.00 C									# Command line:	# Command line:		# Command line:		# Command line:		# Command line:		0.142176 3.294670 13.200000		-28	3.2487	2.6561	1.861	1.21	0.632	0.4475	0.3093
HETATM 9 C UNL 1 15.140 4.206 -12.080 1.00 0.00 C									# gmx rms -s md_0_1.tpr -f md_0_1_fit.xtc -n index.ndx -o rmsd_ligand.xvg -tu ns -dt 0.03	# gmx rms -s md.tpr -f md_fit.xtc -n index.ndx -o rmsd_protein.xvg -tu ns -dt 0.03		# gmx rmsf -s md.tpr -f md_fit.xtc -o rmsf_protein.xvg -n index.ndx -res		# gmx sasa -s md.tpr -n index.ndx -f md_fit.xtc -o area_protein.xvg		# gmx hbond -s md.tpr -n index.ndx -f md_fit.xtc -num hbonds.xvg -tu ns		0.173644 3.294670 13.200000		-27.9	3.1675	2.5806	1.8068	1.1223	0.556401	0.3896	0.2175
HETATM 10 C UNL 1 13.295 5.663 -11.863 1.00 0.00 C									# gmx rms is part of G R O M A C S:	# gmx rms is part of G R O M A C S:		# gmx rmsf is part of G R O M A C S:		# gmx sasa is part of G R O M A C S:		# gmx hbond is part of G R O M A C S:		0.205112 3.294670 13.200000		-27.8	3.1421	2.5537	1.7934	1.1128	0.5592	0.3831	0.2176
HETATM 11 C UNL 1 12.110 5.866 -12.808 1.00 0.00 C									#	#		#		#		#		0.236580 3.294670 13.200000		-27.7	3.1314	2.5497	1.7774	1.1092	0.5663	0.3752	0.2303
HETATM 12 C UNL 1 11.392 4.571 -13.101 1.00 0.00 C									# Getting the Right Output Means no Artefacts in Calculating Stuff	# S C A M O R G		# GROwing Monsters And Cloning Shrimps		# God Rules Over Mankind, Animals, Cosmos and Such		# GRoups of Organic Molecules in ACtion for Science		0.268048 3.294670 13.200000		-27.6	3.106	2.5252	1.7617	1.0973	0.5555	s	0.2278
HETATM 13 C UNL 1 11.502 4.004 -14.361 1.00 0.00 C									#	#		#		#		#		0.299516 3.294670 13.200000		-27.5	3.0738	2.5061	1.7454	1.0839	0.5585	0.3445	0.2228
HETATM 14 C UNL 1 10.838 2.807 -14.632 1.00 0.00 C									@ title "RMSD"	@ title "RMSD"		@ title "RMS fluctuation"		@ title "Solvent Accessible Surface"		@ title "Number of hydrogen bonds"		0.330984 3.294670 13.200000		-27.4	3.0366	2.4984	1.7394	1.0779	0.5506	0.3455	0.2231
HETATM 15 C UNL 1 10.073 2.194 -13.639 1.00 0.00 C									@ xaxis label "Time (ns)"	@ xaxis label "Time (ns)"		@ xaxis label "Residue"		@ xaxis label "Time (ps)"		@ xaxis label "Time (ns)"		0.362452 3.294670 13.200000		-27.3	3.0185	2.4913	1.7415	1.0707	0.5472	0.3366	0.2223
HETATM 16 C UNL 1 9.973 2.776 -12.376 1.00 0.00 C									@ yaxis label "RMSD (nm)"	@ yaxis label "RMSD (nm)"		@ yaxis label "(nm)"		@ yaxis label "Area (nm\S2\N)"		@ yaxis label "Hbonds"		0.393920 3.294670 13.200000		-27.2	2.9864	2.4819	1.7412	1.0696	0.5476	0.3427	0.2213
HETATM 17 C UNL 1 10.637 3.973 -12.105 1.00 0.00 C									@TYPE xy	@TYPE xy		@TYPE xy		@TYPE xy		@TYPE xy		0.425388 3.294670 13.200000		-27.1	2.959	2.468	1.7328	1.0593	0.5403	0.3529	0.2129
HETATM 18 C UNL 1 13.678 6.967 -11.194 1.00 0.00 C									@ subtitle "MOL after lsq fit to MOL"	@ subtitle "Protein after lsq fit to Backbone"		1 0.9292		@ view 0.15, 0.15, 0.75, 0.85		@ view 0.15, 0.15, 0.75, 0.85		0.456856 3.294670 13.200000		-27	2.9312	2.4605	1.7172	1.0443	0.5211	0.3516	0.2162
HETATM 19 C UNL 1 12.482 0.100 -10.597 1.00 0.00 C									0.0000000 0.0004813	0.0000000 0.0000935		2 0.6979		@ legend on		@ legend on		0.488324 3.294670 13.200000		-26.9	2.9114	2.433	1.6913	1.0204	0.5057	0.344	0.2078
HETATM 20 C UNL 1 13.356 -0.178 -9.600 1.00 0.00 C									0.0300000 0.0291086	0.0300000 0.1566704		3 0.5782		@ legend box on		@ legend box on		0.519792 3.294670 13.200000		-26.8	2.9193	2.4299	1.6873	1.0108	0.4886	0.3412	0.2003
HETATM 21 C UNL 1 13.113 0.046 -8.184 1.00 0.00 C									0.0600000 0.0666019	0.0600000 0.2173976		4 0.4250		@ legend loctype view		@ legend loctype view		0.551260 3.294670 13.200000		-26.7	2.9117	2.4358	1.6942	1.0311	0.4951	0.3738	0.1976
HETATM 22 C UNL 1 14.185 0.130 -7.297 1.00 0.00 C									0.0900000 0.0512856	0.0900000 0.2328412		5 0.3266		@ legend 0.78, 0.8		@ legend 0.78, 0.8		0.582728 3.294670 13.200000		-26.6	2.88	2.3874	1.6882	1.0324	0.5092	0.3814	0.1917
HETATM 23 C UNL 1 13.952 0.345 -5.938 1.00 0.00 C									0.1200000 0.0559144	0.1200000 0.2549967		6 0.2711		@ legend length 2		@ legend length 2		0.614196 3.294670 13.200000		-26.5	2.8979	2.3714	1.6873	1.0018	0.5053	0.3983	0.1957
HETATM 24 C UNL 1 12.645 0.476 -5.467 1.00 0.00 C									0.1500000 0.0872957	0.1500000 0.2584620		7 0.3651		@ s0 legend "Total"		@ s0 legend "Hydrogen bonds"		0.645664 3.294670 13.200000		-26.4	2.8813	2.3809	1.676	0.9926	0.4673	0.3702	0.1828
HETATM 25 C UNL 1 11.573 0.393 -6.355 1.00 0.00 C									0.1800000 0.0529917	0.1800000 0.2890061		8 0.2821		0.000 426.139		0.000 9		0.677132 3.294670 13.200000		-26.3	2.9997	2.4506	1.7299	0.9782	0.4541	0.3438	0.1551
HETATM 26 C UNL 1 11.806 0.178 -7.713 1.00 0.00 C									0.2100000 0.0746675	0.2100000 0.2933397		9 0.2287		30.000 425.854		0.030 8		0.708600 3.294670 13.200000		-26.2	3.1069	2.5784	1.8638	1.0019	0.448	0.3295	0.1327
HETATM 27 O UNL 1 15.963 4.289 -11.182 1.00 0.00 O									0.2400000 0.0401846	0.2400000 0.2837927		10 0.2705		60.000 421.434		0.060 6		0.740068 3.294670 13.200000		-26.1	3.0919	2.6114	1.8614	1.2605	0.5585	0.3879	0.1213
HETATM 28 O UNL 1 14.422 5.223 -12.628 1.00 0.00 O									0.2700000 0.0484891	0.2700000 0.2979498		11 0.3358		90.000 421.960		0.090 7		0.771536 3.294670 13.200000		-26	3.0702	2.6306	1.8898	1.3252	0.6968	0.6039	0.1281
HETATM 29 O UNL 1 10.943 2.247 -15.869 1.00 0.00 O									0.3000000 0.0575055	0.3000000 0.3121555		12 0.3144		120.000 420.682		0.120 7		0.803004 3.294670 13.200000		-25.9	2.8767	2.4026	1.7827	1.2104	0.570301	0.5628	0.2456
HETATM 30 O UNL 1 9.421 1.025 -13.891 1.00 0.00 O									0.3300000 0.0855938	0.3300000 0.3252369		13 0.2893		150.000 422.492		0.150 7		0.834472 3.294670 12.100000		-25.8	2.5436	2.0336	1.3709	0.856001	0.2862	0.270501	0.1285
HETATM 31 O UNL 1 13.482 8.080 -11.665 1.00 0.00 O									0.3600000 0.0610701	0.3600000 0.3285677		14 0.2970		180.000 417.524		0.180 6		0.865940 3.294670 13.200000		-25.7	2.5876	2.0173	1.3282	0.840801	0.2912	0.260101	0.1774
HETATM 32 O UNL 1 14.258 6.771 -9.982 1.00 0.00 O									0.3900000 0.0533855	0.3900000 0.3306858		15 0.3662		210.000 413.831		0.210 5		0.897408 3.294670 13.200000		-25.6	2.6293	2.0961	1.3602	0.837003	0.3036	0.242003	0.1426
HETATM 33 O UNL 1 15.007 0.423 -5.081 1.00 0.00 O									0.4200000 0.0807244	0.4200000 0.3219082		16 0.4802		240.000 416.847		0.240 4		0.928876 3.294670 13.200000		-25.5	2.7635	2.2157	1.4971	0.9387	0.4329	0.3904	0.0798
HETATM 34 O UNL 1 12.405 0.688 -4.144 1.00 0.00 O									0.4500000 0.0625620	0.4500000 0.3260989		17 0.5071		270.000 417.749		0.270 4		0.960344 3.294670 13.200000		-25.4	2.7895	2.2651	1.5494	0.9979	0.452499	0.4192	0.143
HETATM 35 O UNL 1 11.654 -2.247 -11.902 1.00 0.00 O									0.4800000 0.0965234	0.4800000 0.3305456		18 0.3270		300.000 413.784		0.300 4		-0.015164 3.303530 13.200000		-25.3	2.7958	2.2933	1.5576	1.0216	0.4645	0.450301	0.2272
HETATM 36 O UNL 1 12.123 -2.652 -14.587 1.00 0.00 O									0.5100001 0.0983451	0.5100001 0.3209411		19 0.3182		330.000 417.721		0.330 4		0.016304 3.303530 13.200000		-25.2	2.8108	2.316	1.5908	1.0593	0.5043	0.4742	0.2504
HETATM 37 H UNL 1 10.221 2.579 -16.429 1.00 0.00 H									0.5400000 0.0546915	0.5400000 0.3239686		20 0.2477		360.000 411.239		0.360 3		0.047772 3.303530 13.200000		-25.1	2.7894	2.3206	1.6029	1.0541	0.5018	0.4728	0.2529
HETATM 38 H UNL 1 9.424 0.490 -13.079 1.00 0.00 H									0.5700001 0.0423575	0.5700001 0.3154745		21 0.2844		390.000 413.268		0.390 3		0.079240 3.303530 13.200000		-25	2.7644	2.3151	1.5828	1.05	0.4872	0.4661	0.2631
HETATM 39 H UNL 1 13.592 6.657 -9.271 1.00 0.00 H									0.6000000 0.0749350	0.6000000 0.3330944		22 0.3042		420.000 416.350		0.420 3		0.110708 3.303530 13.200000		-24.9	2.764	2.3233	1.5881	1.0516	0.4921	0.4737	0.2618
HETATM 40 H UNL 1 15.037 -0.397 -4.558 1.00 0.00 H									0.6300001 0.0857730	0.6300001 0.3343509		23 0.2275		450.000 409.925		0.450 2		0.142176 3.303530 13.200000		-24.8	2.762	2.3101	1.5764	1.0587	0.4771	0.4784	0.2609
HETATM 41 H UNL 1 11.608 1.237 -4.051 1.00 0.00 H									0.6600000 0.0703641	0.6600000 0.3491442		24 0.2426		480.000 413.045		0.480 3		0.173644 3.303530 13.200000		-24.7	2.7467	2.3056	1.5789	1.0525	0.4787	0.4634	0.2494
HETATM 42 H UNL 1 11.968 -2.207 -10.982 1.00 0.00 H									0.6900001 0.0742439	0.6900001 0.3374990		25 0.2228		510.000 414.232		0.510 3		0.205112 3.303530 13.200000		-24.6	2.7221	2.2964	1.5694	1.0527	0.4674	0.4619	0.2429
HETATM 43 H UNL 1 11.152 -2.684 -14.573 1.00 0.00 H									0.7200000 0.0292703	0.7200000 0.3373952		26 0.2554		540.000 416.405		0.540 4		0.236580 3.303530 13.200000		-24.5	2.7051	2.283	1.5492	1.0477	0.4593	0.4434	0.2505
ATOM 44 N MET A 1 21.689 44.244 34.175 1.00 33.94 N									0.7500001 0.0437816	0.7500001 0.3245985		27 0.3185		570.000 416.693		0.570 5		0.268048 3.303530 13.200000		-24.4	2.6856	2.2594	1.5201	1.0318	0.4603	0.4203	0.2526
ATOM 45 CA MET A 1 23.118 44.114 33.809 1.00 33.94 C									0.7800000 0.0587213	0.7800000 0.3420281		28 0.2849		600.000 410.462		0.600 4		0.299516 3.303530 13.200000		-24.3	2.6621	2.2504	1.5093	1.0274	0.4467	0.4138	0.252
ATOM 46 C MET A 1 23.537 42.670 34.053 1.00 33.94 C									0.8100001 0.0677734	0.8100001 0.3474963		29 0.2836		630.000 415.763		0.630 4		0.330984 3.303530 13.200000		-24.2	2.6574	2.2379	1.4835	1.0249	0.459	0.4022	0.2504
ATOM 47 O MET A 1 23.290 42.183 35.145 1.00 33.94 O									0.8400000 0.0571431	0.8400000 0.3599197		30 0.2118		660.000 413.219		0.660 5		0.362452 3.303530 13.200000		-24.1	2.66	2.244	1.4801	1.03	0.4741	0.3712	0.2681
ATOM 48 CB MET A 1 24.008 45.091 34.605 1.00 33.94 C									0.8700001 0.0848215	0.8700001 0.3580569		31 0.2140		690.000 414.156		0.690 5		0.393920 3.303530 13.200000		-24	2.6389	2.2188	1.4497	1.0138	0.4593	0.3655	0.2602
ATOM 49 CG MET A 1 23.919 46.525 34.066 1.00 33.94 C									0.9000000 0.0570397	0.9000000 0.3755568		32 0.1985		720.000 414.337		0.720 4		0.425388 3.303530 13.200000		-23.9	2.6093	2.1913	1.4503	0.9944	0.4643	0.3558	0.2641
ATOM 50 SD MET A 1 24.634 47.788 35.153 1.00 33.94 S									0.9300001 0.0538567	0.9300001 0.3808174		33 0.2230		750.000 413.328		0.750 5		0.456856 3.303530 13.200000		-23.8	2.563	2.1386	1.4525	1.0104	0.4642	0.3187	0.2652
ATOM 51 CE MET A 1 26.328 47.941 34.521 1.00 33.94 C									0.9600000 0.0774269	0.9600000 0.3606546		34 0.2238		780.000 412.582		0.780 5		0.488324 3.303530 13.200000		-23.7	2.5327	2.0963	1.4228	1.0157	0.4589	0.3509	0.2801
ATOM 52 H MET A 1 21.373 45.198 34.075 1.00 33.94 H									0.9900001 0.0736605	0.9900001 0.3731362		35 0.1550		810.000 411.771		0.810 5		0.519792 3.303530 13.200000		-23.6	2.4647	2.0284	1.4361	1.0176	0.5049	0.3976	0.2854
ATOM 53 H2 MET A 1 21.571 43.957 35.136 1.00 33.94 H									1.0200001 0.0997313	1.0200001 0.3966411		36 0.1697		840.000 407.062		0.840 5		0.551260 3.303530 13.200000		-23.5	2.3306	1.7183	1.4479	1.0193	0.5101	0.4494	0.2767
ATOM 54 H3 MET A 1 21.116 43.639 33.604 1.00 33.94 H									1.0500001 0.0454991	1.0500001 0.3961520		37 0.1775		870.000 410.645		0.870 6		0.582728 3.303530 13.200000		-23.4	2.2204	1.8438	1.4372	1.0054	0.5152	0.4944	0.3082
ATOM 55 N LYS A 2 24.133 42.036 33.029 1.00 32.48 N									1.0800000 0.0428457	1.0800000 0.3984327		38 0.1843		900.000 404.471		0.900 5		0.614196 3.303530 13.200000		-23.3	2.5199	2.0222	1.427	0.9811	0.5076	0.5149	0.2814
ATOM 56 CA LYS A 2 24.597 40.632 32.918 1.00 32.48 C									1.1100000 0.0493722	1.1100000 0.4133056		39 0.1358		930.000 408.549		0.930 5		0.645664 3.303530 13.200000		-23.2	2.534	2.0869	1.328	0.870897	0.401	0.372497	0.1623
ATOM 57 C LYS A 2 23.518 39.544 32.743 1.00 32.48 C									1.1400001 0.0481849	1.1400001 0.4249879		40 0.2001		960.000 411.991		0.960 5		0.677132 3.303530 13.200000		-23.1	2.441	2.1171	1.1731	0.750103	0.2644	0.204503	0.00919998
ATOM 58 O LYS A 2 23.230 38.781 33.650 1.00 32.48 O									1.1700001 0.0293691	1.1700001 0.4260015		41 0.1546		990.000 414.326		0.990 5		0.708600 3.303530 13.200000		-23	2.4847	2.1243	1.3242	0.8758	0.4279	0.3407	0.1786
ATOM 59 CB LYS A 2 25.651 40.287 33.989 1.00 32.48 C									1.2000000 0.0550651	1.2000000 0.4106296		42 0.1850		1020.000 411.121		1.020 5		0.740068 3.303530 13.200000		-22.9	2.6204	2.2248	1.4821	0.950201	0.5639	0.447201	0.222
ATOM 60 CG LYS A 2 26.922 41.139 33.837 1.00 32.48 C									1.2300000 0.0211770	1.2300000 0.3904694		43 0.1917		1050.000 411.782		1.050 5		0.771536 3.303530 13.200000		-22.8	2.6632	2.254	1.5105	0.9578	0.618599	0.511	0.2817
ATOM 61 CD LYS A 2 28.036 40.637 34.764 1.00 32.48 C									1.2600001 0.0380265	1.2600001 0.4440094		44 0.1930		1080.000 413.678		1.080 5		0.803004 3.303530 9.440000		-22.7	2.6546	2.2434	1.5026	0.995499	0.5961	0.520799	0.2798
ATOM 62 CE LYS A 2 29.322 41.447 34.552 1.00 32.48 C									1.2900001 0.0335159	1.2900001 0.4392000		45 0.1640		1110.000 412.703		1.110 5		0.834472 3.303530 8.770000		-22.6	2.606	2.1865	1.4534	0.9663	0.5568	0.4958	0.2681
ATOM 63 NZ LYS A 2 30.434 40.931 35.391 1.00 32.48 N1+									1.3200001 0.0547957	1.3200001 0.4300547		46 0.1618		1140.000 414.623		1.140 6		0.865940 3.303530 13.200000		-22.5	2.5794	2.1641	1.4322	0.9446	0.5435	0.4851	0.2712
ATOM 64 H LYS A 2 24.289 42.585 32.196 1.00 32.48 H									1.3500000 0.0515229	1.3500000 0.4328964		47 0.1434		1170.000 412.939		1.170 6		0.897408 3.303530 13.200000		-22.4	2.5845	2.1512	1.4186	0.9471	0.552	0.5136	0.2861
ATOM 65 HZ1 LYS A 2 30.199 40.978 36.372 1.00 32.48 H									1.3800001 0.0179320	1.3800001 0.4423016		48 0.1226		1200.000 414.112		1.200 7		0.928876 3.303530 13.200000		-22.3	2.5848	2.1297	1.425	0.939	0.5431	0.488	0.2986
ATOM 66 HZ2 LYS A 2 31.280 41.460 35.237 1.00 32.48 H									1.4100001 0.0404734	1.4100001 0.4623284		49 0.1363		1230.000 409.914		1.230 6		0.960344 3.303530 13.200000		-22.2	2.5693	2.1092	1.4185	0.9376	0.5307	0.475	0.2989
ATOM 67 HZ3 LYS A 2 30.628 39.966 35.165 1.00 32.48 H									1.4400001 0.0412744	1.4400001 0.4915082		50 0.1217		1260.000 410.886		1.260 6		-0.015164 3.312390 13.200000		-22.1	2.5609	2.0982	1.4049	0.9551	0.5307	0.4717	0.293
ATOM 68 N SER A 3 23.001 39.455 31.516 1.00 31.38 N									1.4700000 0.0352412	1.4700000 0.4897200		51 0.1250		1290.000 412.500		1.290 6		0.016304 3.312390 13.200000		-22	2.5304	2.0698	1.3817	0.9517	0.5435	0.4586	0.3017
ATOM 69 CA SER A 3 22.394 38.253 30.925 1.00 31.38 C									1.5000001 0.0422838	1.5000001 0.4872894		52 0.1389		1320.000 414.194		1.320 6		0.047772 3.312390 13.200000		-21.9	2.506	2.0502	1.3541	0.9282	0.5371	0.4547	0.2985
ATOM 70 C SER A 3 22.875 38.171 29.476 1.00 31.38 C									1.5300001 0.0473481	1.5300001 0.4622876		53 0.1493		1350.000 410.307		1.350 5		0.079240 3.312390 13.200000		-21.8	2.4885	2.0491	1.3566	0.918	0.5431	0.4552	0.2933
ATOM 71 O SER A 3 22.342 38.891 28.639 1.00 31.38 O									1.5600001 0.0208971	1.5600001 0.4775161		54 0.1668		1380.000 413.444		1.380 4		0.110708 3.312390 13.200000		-21.7	2.4586	2.0332	1.3612	0.9062	0.5346	0.4495	0.2776
ATOM 72 CB SER A 3 20.861 38.322 30.974 1.00 31.38 C									1.5900000 0.0458843	1.5900000 0.5124700		55 0.2026		1410.000 415.237		1.410 5		0.142176 3.312390 13.200000		-21.6	2.4492	2.0407	1.3628	0.929	0.5637	0.4587	0.2754
ATOM 73 OG SER A 3 20.303 37.261 30.226 1.00 31.38 O									1.6200001 0.0278109	1.6200001 0.5040629		56 0.2188		1440.000 415.184		1.440 5		0.173644 3.312390 13.200000		-21.5	2.4314	2.0305	1.3551	0.9154	0.5643	0.4368	0.2618
ATOM 74 H SER A 3 23.258 40.166 30.846 1.00 31.38 H									1.6500001 0.0294809	1.6500001 0.5163690		57 0.2608		1470.000 415.677		1.470 5		0.205112 3.312390 13.200000		-21.4	2.4174	2.0322	1.3699	0.9221	0.5674	0.4417	0.2541
ATOM 75 HG SER A 3 20.216 37.527 29.308 1.00 31.38 H									1.6800001 0.0333745	1.6800001 0.5244402		58 0.3119		1500.000 417.789		1.500 6		0.236580 3.312390 13.200000		-21.3	2.3924	2.0332	1.3823	0.901	0.5607	0.4371	0.2507
ATOM 76 N LEU A 4 23.943 37.408 29.216 1.00 30.39 N									1.7100000 0.0429245	1.7100000 0.5428327		59 0.3725		1530.000 410.097		1.530 4		0.268048 3.312390 13.200000		-21.2	2.3819	2.0271	1.3778	0.914	0.5712	0.4551	0.2604
ATOM 77 CA LEU A 4 24.430 37.020 27.879 1.00 30.39 C									1.7400001 0.0438867	1.7400001 0.5642609		60 0.3514		1560.000 416.406		1.560 4		0.299516 3.312390 13.200000		-21.1	2.3582	2.0042	1.3537	0.9115	0.5627	0.4449	0.2709
ATOM 78 C LEU A 4 25.692 36.160 28.043 1.00 30.39 C									1.7700001 0.0504367	1.7700001 0.5754997		61 0.3178		1590.000 418.895		1.590 5		0.330984 3.312390 13.200000		-21	2.3398	1.9771	1.3398	0.9223	0.534	0.4567	0.269
ATOM 79 O LEU A 4 26.789 36.696 28.009 1.00 30.39 O									1.8000001 0.0459329	1.8000001 0.5464212		62 0.3124		1620.000 412.342		1.620 6		0.362452 3.312390 13.200000		-20.9	2.3029	1.9541	1.3269	0.9407	0.4935	0.4233	0.2423
ATOM 80 CB LEU A 4 24.719 38.268 26.994 1.00 30.39 C									1.8300000 0.0312275	1.8300000 0.5370046		63 0.2330		1650.000 416.236		1.650 6		0.393920 3.312390 13.200000		-20.8	2.2918	1.9221	1.2974	0.9081	0.4661	0.4218	0.2258
ATOM 81 CG LEU A 4 23.665 38.479 25.887 1.00 30.39 C									1.8600001 0.0489191	1.8600001 0.5476776		64 0.2077		1680.000 414.585		1.680 5		0.425388 3.312390 13.200000		-20.7	2.2739	1.9104	1.2609	0.9021	0.4511	0.3985	0.2272
ATOM 82 CD1 LEU A 4 23.371 39.964 25.689 1.00 30.39 C									1.8900001 0.0352010	1.8900001 0.5156000		65 0.2007		1710.000 414.052		1.710 5		0.456856 3.312390 13.200000		-20.6	2.2541	1.9091	1.2448	0.8685	0.45	0.3909	0.2376
ATOM 83 CD2 LEU A 4 24.159 37.914 24.553 1.00 30.39 C									1.9200001 0.0446282	1.9200001 0.5118662		66 0.2106		1740.000 416.658		1.740 5		0.488324 3.312390 13.200000		-20.5	2.2222	1.891	1.2221	0.849	0.436	0.3891	0.2418
ATOM 84 H LEU A 4 24.365 36.924 29.996 1.00 30.39 H									1.9500000 0.0388961	1.9500000 0.5258893		67 0.2349		1770.000 418.263		1.770 3		0.519792 3.312390 13.200000		-20.4	2.1931	1.8397	1.1635	0.8325	0.4076	0.4093	0.2438
ATOM 85 N THR A 5 25.533 34.852 28.265 1.00 30.49 N									1.9800001 0.0448635	1.9800001 0.5282388		68 0.2481		1800.000 413.697		1.800 3		0.551260 3.312390 13.200000		-20.3	2.1426	1.7577	1.121	0.7858	0.3497	0.3939	0.2207
ATOM 86 CA THR A 5 26.561 33.817 28.013 1.00 30.49 C									2.0100000 0.0600302	2.0100000 0.5321912		69 0.2461		1830.000 409.700		1.830 4		0.582728 3.312390 13.200000		-20.2	2.1	1.7226	1.1273	0.7927	0.362	0.406	0.2094
ATOM 87 C THR A 5 25.958 32.441 28.308 1.00 30.49 C									2.0400002 0.0489025	2.0400002 0.5001240		70 0.3042		1860.000 409.528		1.860 5		0.614196 3.312390 13.200000		-20.1	1.8931	1.6525	1.151	0.8267	0.3957	0.4146	0.2539
ATOM 88 O THR A 5 26.099 31.984 29.428 1.00 30.49 O									2.0700002 0.0423317	2.0700002 0.4908135		71 0.2351		1890.000 408.818		1.890 5		0.645664 3.312390 13.200000		-20	1.7964	1.5102	1.1508	0.81	0.4128	0.3897	0.2898
ATOM 89 CB THR A 5 27.854 33.932 28.874 1.00 30.49 C									2.1000001 0.0240747	2.1000001 0.4821258		72 0.2284		1920.000 407.950		1.920 6		0.677132 3.312390 13.200000		-19.9	2.1903	1.6418	1.1802	0.7826	0.404	0.367	0.3004
ATOM 90 CG2 THR A 5 28.951 34.852 28.334 1.00 30.49 C									2.1300001 0.0379482	2.1300001 0.4731010		73 0.2114		1950.000 405.379		1.950 5		0.708600 3.312390 13.200000		-19.8	2.1949	1.7844	1.2334	0.7655	0.3991	0.3632	0.3192
ATOM 91 OG1 THR A 5 27.551 34.285 30.207 1.00 30.49 O									2.1600001 0.0502257	2.1600001 0.4404236		74 0.1894		1980.000 412.737		1.980 5		0.740068 3.312390 13.200000		-19.7	2.2076	1.7922	1.1789	0.7496	0.39	0.3302	0.3132
ATOM 92 H THR A 5 24.593 34.521 28.424 1.00 30.49 H									2.1900001 0.0708151	2.1900001 0.4547876		75 0.1965		2010.000 405.662		2.010 6		0.771536 3.312390 13.200000		-19.6	2.129	1.788	1.1206	0.7465	0.3844	0.3016	0.2436
ATOM 93 HG1 THR A 5 27.082 33.522 30.555 1.00 30.49 H									2.2200000 0.0553739	2.2200000 0.4735412		76 0.1744		2040.000 406.067		2.040 6		0.803004 3.312390 7.050000		-19.5	2.0984	1.7562	1.1254	0.7651	0.4018	0.3065	0.253
ATOM 94 N TYR A 6 25.262 31.821 27.350 1.00 29.51 N									2.2500000 0.0211830	2.2500000 0.4921241		77 0.1577		2070.000 409.489		2.070 5		0.834472 3.312390 6.510000		-19.4	2.0736	1.748	1.1219	0.7672	0.4254	0.2949	0.2315
ATOM 95 CA TYR A 6 25.094 30.358 27.206 1.00 29.51 C									2.2800002 0.0441509	2.2800002 0.4936064		78 0.1529		2100.000 412.979		2.100 5		0.865940 3.312390 9.440000		-19.3	2.0502	1.7163	1.104	0.7551	0.4235	0.268	0.186
ATOM 96 C TYR A 6 24.458 30.100 25.831 1.00 29.51 C									2.3100002 0.0255779	2.3100002 0.5137815		79 0.1353		2130.000 408.180		2.130 5		0.897408 3.312390 13.200000		-19.2	2.0487	1.7169	1.1009	0.7523	0.4196	0.2727	0.199
ATOM 97 O TYR A 6 23.260 29.883 25.713 1.00 29.51 O									2.3400002 0.0486241	2.3400002 0.5459643		80 0.1482		2160.000 410.158		2.160 6		0.928876 3.312390 13.200000		-19.1	2.0063	1.6727	1.0761	0.7333	0.4104	0.2553	0.1744
ATOM 98 CB TYR A 6 24.266 29.692 28.334 1.00 29.51 C									2.3700001 0.0408640	2.3700001 0.5576422		81 0.1472		2190.000 404.526		2.190 5		0.960344 3.312390 13.200000		-19	1.9932	1.6717	1.0763	0.7315	0.428	0.2602	0.1828
ATOM 99 CG TYR A 6 25.053 29.331 29.587 1.00 29.51 C									2.4000001 0.0237964	2.4000001 0.5429378		82 0.1921		2220.000 405.105		2.220 5		-0.015164 3.321250 13.200000		-18.9	1.9778	1.6659	1.0789	0.7347	0.4366	0.2701	0.1913
ATOM 100 CD1 TYR A 6 26.094 28.381 29.527 1.00 29.51 C									2.4300001 0.0353336	2.4300001 0.5315183		83 0.2022		2250.000 405.025		2.250 6		0.016304 3.321250 13.200000		-18.8	1.9596	1.6748	1.0907	0.736	0.458	0.274	0.1817
ATOM 101 CD2 TYR A 6 24.773 29.977 30.807 1.00 29.51 C									2.4600000 0.0299459	2.4600000 0.5159357		84 0.2253		2280.000 407.415		2.280 5		0.047772 3.321250 13.200000		-18.7	1.9444	1.6672	1.0846	0.7328	0.471	0.2946	0.1784
ATOM 102 CE1 TYR A 6 26.891 28.132 30.662 1.00 29.51 C									2.4900000 0.0258268	2.4900000 0.4856956		85 0.2559		2310.000 407.289		2.310 7		0.079240 3.321250 13.200000		-18.6	1.9367	1.6536	1.089	0.7282	0.4974	0.3086	0.1759
ATOM 103 CE2 TYR A 6 25.581 29.751 31.937 1.00 29.51 C									2.5200002 0.0636195	2.5200002 0.4941448		86 0.3296		2340.000 410.124		2.340 6		0.110708 3.321250 13.200000		-18.5	1.9062	1.63	1.0906	0.7064	0.4881	0.3138	0.1789
ATOM 104 CZ TYR A 6 26.648 28.832 31.862 1.00 29.51 C									2.5500002 0.0760551	2.5500002 0.4883144		87 0.2835		2370.000 405.252		2.370 5		0.142176 3.321250 13.200000		-18.4	1.9049	1.6393	1.0913	0.688	0.4945	0.3273	0.1865
ATOM 105 OH TYR A 6 27.435 28.614 32.948 1.00 29.51 O									2.5800002 0.0489137	2.5800002 0.4840629		88 0.2794		2400.000 403.269		2.400 6		0.173644 3.321250 13.200000		-18.3	1.8896	1.6404	1.0954	0.686	0.4857	0.3404	0.1885
ATOM 106 H TYR A 6 25.030 32.360 26.528 1.00 29.51 H									2.6100001 0.0360235	2.6100001 0.5014921		89 0.3558		2430.000 403.358		2.430 7		0.205112 3.321250 13.200000		-18.2	1.8739	1.6319	1.0858	0.6843	0.4959	0.3533	0.187
ATOM 107 HH TYR A 6 27.122 29.093 33.719 1.00 29.51 H									2.6400001 0.0662616	2.6400001 0.4749595		90 0.2333		2460.000 407.855		2.460 7		0.236580 3.321250 13.200000		-18.1	1.866	1.6331	1.0859	0.6964	0.505	0.3724	0.2023
ATOM 108 N PHE A 7 25.254 30.242 24.768 1.00 28.62 N									2.6700001 0.0591372	2.6700001 0.4680224		91 0.1938		2490.000 404.672		2.490 7		0.268048 3.321250 13.200000		-18	1.8574	1.6204	1.0874	0.6807	0.482	0.3793	0.1841
ATOM 109 CA PHE A 7 24.859 29.860 23.404 1.00 28.62 C									2.7000000 0.0428822	2.7000000 0.4643766		92 0.2092		2520.000 407.047		2.520 7		0.299516 3.321250 13.200000		-17.9	1.8521	1.6246	1.0946	0.6978	0.4782	0.4014	0.1942
ATOM 110 C PHE A 7 26.098 29.540 22.558 1.00 28.62 C									2.7300000 0.0962197	2.7300000 0.4921143		93 0.1778		2550.000 403.554		2.550 6		0.330984 3.321250 13.200000		-17.8	1.8295	1.5999	1.0707	0.6837	0.4709	0.3973	0.1855
ATOM 111 O PHE A 7 26.293 30.092 21.488 1.00 28.62 O									2.7600002 0.0536072	2.7600002 0.4858337		94 0.1760		2580.000 406.364		2.580 6		0.362452 3.321250 13.200000		-17.7	1.8062	1.578	1.0532	0.6664	0.4493	0.3804	0.1961
ATOM 112 CB PHE A 7 23.923 30.912 22.765 1.00 28.62 C									2.7900002 0.0730729	2.7900002 0.4937579		95 0.1668		2610.000 404.204		2.610 7		0.393920 3.321250 13.200000		-17.6	1.7811	1.5645	1.0362	0.6534	0.429	0.365	0.1964
ATOM 113 CG PHE A 7 22.702 30.279 22.120 1.00 28.62 C									2.8200002 0.0530773	2.8200002 0.5028468		96 0.1854		2640.000 404.467		2.640 6		0.425388 3.321250 13.200000		-17.5	1.7851	1.5707	1.0326	0.6638	0.4285	0.3632	0.201
ATOM 114 CD1 PHE A 7 22.777 29.685 20.845 1.00 28.62 C									2.8500001 0.0581070	2.8500001 0.4859221		97 0.2132		2670.000 411.548		2.670 5		0.456856 3.321250 13.200000		-17.4	1.7876	1.5551	1.0303	0.6681	0.4397	0.3761	0.2035
ATOM 115 CD2 PHE A 7 21.491 30.241 22.836 1.00 28.62 C									2.8800001 0.0375807	2.8800001 0.4815205		98 0.2364		2700.000 404.106		2.700 6		0.488324 3.321250 13.200000		-17.3	1.7651	1.5422	1.0126	0.6717	0.4408	0.3675	0.2023
ATOM 116 CE1 PHE A 7 21.640 29.067 20.289 1.00 28.62 C									2.9100001 0.0800221	2.9100001 0.4848823		99 0.2459		2730.000 406.221		2.730 5		0.519792 3.321250 13.200000		-17.2	1.75	1.5442	1.0177	0.6615	0.4352	0.382	0.2236
ATOM 117 CE2 PHE A 7 20.355 29.630 22.278 1.00 28.62 C									2.9400001 0.0360752	2.9400001 0.4752292		100 0.2442		2760.000 405.911		2.760 5		0.551260 3.321250 13.200000		-17.1	1.715	1.5026	0.9904	0.6339	0.4239	0.3776	0.2046
ATOM 118 CZ PHE A 7 20.429 29.043 21.004 1.00 28.62 C									2.9700000 0.0461042	2.9700000 0.4890310		101 0.2635		2790.000 408.952		2.790 5		0.582728 3.321250 13.200000		-17	1.6644	1.4671	0.9509	0.6077	0.4147	0.3551	0.2128
ATOM 119 H PHE A 7 26.224 30.478 24.922 1.00 28.62 H									3.0000002 0.0753507	3.0000002 0.4668822		102 0.2653		2820.000 409.763		2.820 6		0.614196 3.321250 13.200000		-16.9	1.6337	1.4509	0.9375	0.5862	0.3828	0.3815	0.2023
ATOM 120 N TRP A 8 27.000 28.711 23.085 1.00 26.31 N									3.0300002 0.1035611	3.0300002 0.4587303		103 0.2610		2850.000 405.392		2.850 6		0.645664 3.321250 13.200000		-16.8	1.5651	1.3355	0.9358	0.5936	0.3786	0.3712	0.1695
ATOM 121 CA TRP A 8 28.178 28.219 22.365 1.00 26.31 C									3.0600002 0.0704627	3.0600002 0.4963636		104 0.2253		2880.000 406.190		2.880 6		0.677132 3.321250 13.200000		-16.7	1.5248	1.1725	0.9351	0.6128	0.3762	0.3666	0.1938
ATOM 122 C TRP A 8 28.565 26.864 22.952 1.00 26.31 C									3.0900002 0.0573742	3.0900002 0.4838358		105 0.2219		2910.000 403.717		2.910 6		0.708600 3.321250 13.200000		-16.6	1.4674	1.0714	0.9412	0.636	0.3741	0.3798	0.2235
ATOM 123 O TRP A 8 29.342 26.833 23.895 1.00 26.31 O									3.1200001 0.0258619	3.1200001 0.5041130		106 0.2014		2940.000 407.522		2.940 6		0.740068 3.321250 13.200000		-16.5	1.5082	1.2772	0.9228	0.6334	0.356	0.3832	0.2628
ATOM 124 CB TRP A 8 29.354 29.214 22.475 1.00 26.31 C									3.1500001 0.0254586	3.1500001 0.5405490		107 0.1710		2970.000 409.692		2.970 5		0.771536 3.321250 10.500000		-16.4	1.6275	1.4173	0.9418	0.632	0.3592	0.4034	0.2856
ATOM 125 CG TRP A 8 29.347 30.351 21.501 1.00 26.31 C									3.1800001 0.0795334	3.1800001 0.5329350		108 0.2118		3000.000 409.990		3.000 4		0.803004 3.321250 4.250000		-16.3	1.6412	1.4515	0.9549	0.6287	0.3405	0.3852	0.2933
ATOM 126 CD1 TRP A 8 28.739 31.546 21.677 1.00 26.31 C									3.2100000 0.0831198	3.2100000 0.5402097		109 0.1919		3030.000 407.359		3.030 6		0.834472 3.321250 3.590000		-16.2	1.6195	1.4391	0.9436	0.6288	0.3257	0.3747	0.2719
ATOM 127 CD2 TRP A 8 29.952 30.409 20.172 1.00 26.31 C									3.2400002 0.0868269	3.2400002 0.5697322		110 0.2435		3060.000 403.926		3.060 4		0.865940 3.321250 8.110000		-16.1	1.6271	1.435	0.9378	0.637	0.3281	0.391	0.2695
ATOM 128 CE2 TRP A 8 29.625 31.667 19.583 1.00 26.31 C									3.2700002 0.0435791	3.2700002 0.5417604		111 0.2265		3090.000 402.374		3.090 5		0.897408 3.321250 13.200000		-16	1.6082	1.4062	0.9028	0.6318	0.3258	0.38	0.2442
ATOM 129 CE3 TRP A 8 30.739 29.525 19.401 1.00 26.31 C									3.3000002 0.0351564	3.3000002 0.5466378		112 0.2730		3120.000 404.987		3.120 6		0.928876 3.321250 13.200000		-15.9	1.5996	1.3942	0.8911	0.6235	0.3327	0.3726	0.2528
ATOM 130 NE1 TRP A 8 28.872 32.312 20.537 1.00 26.31 N									3.3300002 0.0559573	3.3300002 0.5393035		113 0.3521		3150.000 417.189		3.150 6		0.960344 3.321250 13.200000		-15.8	1.5792	1.368	0.8895	0.6087	0.3136	0.3608	0.2377
ATOM 131 CZ2 TRP A 8 30.048 32.032 18.297 1.00 26.31 C									3.3600001 0.0259885	3.3600001 0.5222279		114 0.4081		3180.000 403.972		3.180 6		-0.015164 3.330110 13.200000		-15.7	1.5768	1.3363	0.8822	0.6123	0.3111	0.3543	0.2198
ATOM 132 CZ3 TRP A 8 31.178 29.883 18.112 1.00 26.31 C									3.3900001 0.0290124	3.3900001 0.5119875		115 0.4333		3210.000 408.190		3.210 6		0.016304 3.330110 13.200000		-15.6	1.5782	1.3199	0.8719	0.6051	0.3067	0.3623	0.2256
ATOM 133 CH2 TRP A 8 30.833 31.130 17.559 1.00 26.31 C									3.4200001 0.0640967	3.4200001 0.4995333		116 0.4735		3240.000 405.706		3.240 5		0.047772 3.330110 13.200000		-15.5	1.5626	1.2893	0.8624	0.59	0.2924	0.3314	0.2121
ATOM 134 H TRP A 8 26.800 28.291 23.982 1.00 26.31 H									3.4500000 0.0892099	3.4500000 0.4834896		117 0.5402		3270.000 402.831		3.270 6		0.079240 3.330110 13.200000		-15.4	1.5513	1.2544	0.8704	0.5813	0.2958	0.3179	0.2148
ATOM 135 HE1 TRP A 8 28.412 33.201 20.403 1.00 26.31 H									3.4800003 0.0561627	3.4800003 0.4743671		118 0.4696		3300.000 401.840		3.300 7		0.110708 3.330110 13.200000		-15.3	1.534	1.2505	0.8656	0.596	0.3021	0.3061	0.2131
ATOM 136 N LEU A 9 27.960 25.777 22.459 1.00 28.32 N									3.5100002 0.0443256	3.5100002 0.4970863		119 0.2516		3330.000 403.404		3.330 7		0.142176 3.330110 13.200000		-15.2	1.5121	1.2202	0.8669	0.5908	0.3031	0.2851	0.2051
ATOM 137 CA LEU A 9 28.446 24.387 22.581 1.00 28.32 C									3.5400002 0.0379301	3.5400002 0.5002190		120 0.2302		3360.000 405.816		3.360 5		0.173644 3.330110 13.200000		-15.1	1.4918	1.1863	0.8445	0.5792	0.2834	0.2904	0.1992
ATOM 138 C LEU A 9 27.558 23.437 21.747 1.00 28.32 C									3.5700002 0.0280501	3.5700002 0.4871981		121 0.2148		3390.000 409.906		3.390 6		0.205112 3.330110 13.200000		-15	1.4709	1.1696	0.8333	0.5641	0.2742	0.2757	0.1921
ATOM 139 O LEU A 9 27.082 22.417 22.219 1.00 28.32 O									3.6000001 0.0483298	3.6000001 0.4895331		122 0.3258		3420.000 403.999		3.420 5		0.236580 3.330110 13.200000		-14.9	1.4552	1.1615	0.8171	0.5539	0.2476	0.2666	0.1727
ATOM 140 CB LEU A 9 28.609 23.960 24.065 1.00 28.32 C									3.6300001 0.0447144	3.6300001 0.5012428		123 0.1875		3450.000 402.333		3.450 5		0.268048 3.330110 13.200000		-14.8	1.4495	1.1492	0.8113	0.5476	0.2553	0.2672	0.1644
ATOM 141 CG LEU A 9 30.079 24.022 24.547 1.00 28.32 C									3.6600001 0.0251924	3.6600001 0.5109403		124 0.2348		3480.000 406.088		3.480 5		0.299516 3.330110 13.200000		-14.7	1.4401	1.1451	0.792	0.5471	0.2575	0.267	0.1624
ATOM 142 CD1 LEU A 9 30.127 24.256 26.056 1.00 28.32 C									3.6900001 0.0203069	3.6900001 0.5144711		125 0.1848		3510.000 402.358		3.510 6		0.330984 3.330110 13.200000		-14.6	1.4281	1.134	0.7843	0.5398	0.2548	0.2604	0.1531
ATOM 143 CD2 LEU A 9 30.848 22.745 24.214 1.00 28.32 C									3.7200003 0.0165721	3.7200003 0.5150220		126 0.2140		3540.000 409.632		3.540 5		0.362452 3.330110 13.200000		-14.5	1.4161	1.1251	0.7723	0.5329	0.2505	0.2586	0.1354
ATOM 144 H LEU A 9 27.196 25.930 21.816 1.00 28.32 H									3.7500002 0.0357427	3.7500002 0.5115343		127 0.2458		3570.000 408.245		3.570 5		0.393920 3.330110 13.200000		-14.4	1.3985	1.1144	0.746	0.5307	0.2642	0.2684	0.1331
ATOM 145 N PHE A 10 27.324 23.798 20.485 1.00 28.53 N									3.7800002 0.0240875	3.7800002 0.5545931		128 0.2378		3600.000 405.130		3.600 6		0.425388 3.330110 13.200000		-14.3	1.3617	1.0878	0.7266	0.5079	0.2569	0.2494	0.1172
ATOM 146 CA PHE A 10 26.858 22.883 19.437 1.00 28.53 C									3.8100002 0.0712291	3.8100002 0.5358261		129 0.2752		3630.000 407.995		3.630 4		0.456856 3.330110 13.200000		-14.2	1.3342	1.0641	0.7094	0.4824	0.2427	0.2293	0.0933
ATOM 147 C PHE A 10 27.555 23.284 18.133 1.00 28.53 C									3.8400002 0.0470281	3.8400002 0.5323035		130 0.2635		3660.000 407.018		3.660 6		0.488324 3.330110 13.200000		-14.1	1.314	1.0413	0.6951	0.4517	0.2381	0.2321	0.0951
ATOM 148 O PHE A 10 26.972 23.895 17.245 1.00 28.53 O									3.8700001 0.0454071	3.8700001 0.5391269		131 0.2425		3690.000 406.043		3.690 3		0.519792 3.330110 13.200000		-14	1.2849	1.0117	0.6782	0.4478	0.2346	0.2263	0.0879
ATOM 149 CB PHE A 10 25.323 22.861 19.313 1.00 28.53 C									3.9000001 0.0568184	3.9000001 0.5733187		132 0.2514		3720.000 401.131		3.720 5		0.551260 3.330110 13.200000		-13.9	1.2506	0.9972	0.6741	0.4318	0.2374	0.2198	0.0879
ATOM 150 CG PHE A 10 24.611 22.018 20.357 1.00 28.53 C									3.9300003 0.0437230	3.9300003 0.5498417		133 0.2628		3750.000 407.304		3.750 4		0.582728 3.330110 13.200000		-13.8	1.249	0.9934	0.674	0.4286	0.2548	0.2235	0.1
ATOM 151 CD1 PHE A 10 24.605 20.613 20.248 1.00 28.53 C									3.9600003 0.0528310	3.9600003 0.5565420		134 0.2412		3780.000 406.998		3.780 6		0.614196 3.330110 13.200000		-13.7	1.236	0.9964	0.6875	0.4333	0.2621	0.224	0.1101
ATOM 152 CD2 PHE A 10 23.943 22.634 21.432 1.00 28.53 C									3.9900002 0.0335630	3.9900002 0.5382942		135 0.2716		3810.000 406.878		3.810 6		0.645664 3.330110 13.200000		-13.6	1.2006	0.9803	0.6778	0.4259	0.2618	0.2295	0.1172
ATOM 153 CE1 PHE A 10 23.941 19.831 21.211 1.00 28.53 C									4.0200000 0.0624597	4.0200000 0.5717509		136 0.3183		3840.000 402.539		3.840 5		0.677132 3.330110 13.200000		-13.5	1.1692	0.9764	0.6612	0.4076	0.26	0.2182	0.1291
ATOM 154 CE2 PHE A 10 23.280 21.851 22.395 1.00 28.53 C									4.0500002 0.0260288	4.0500002 0.5957146		137 0.4485		3870.000 405.864		3.870 6		0.708600 3.330110 13.200000		-13.4	1.1642	0.9681	0.6527	0.4064	0.2636	0.2314	0.1477
ATOM 155 CZ PHE A 10 23.279 20.450 22.284 1.00 28.53 C									4.0800004 0.0462058	4.0800004 0.6071644		138 0.5959		3900.000 402.362		3.900 5		0.740068 3.330110 13.200000		-13.3	1.1679	0.9566	0.6699	0.407	0.279	0.2447	0.1533
ATOM 156 H PHE A 10 27.697 24.682 20.169 1.00 28.53 H									4.1100001 0.0544699	4.1100001 0.6288486		139 0.7073		3930.000 407.103		3.930 6		0.771536 3.330110 6.510000		-13.2	1.169	0.9674	0.672	0.4207	0.2893	0.2573	0.1746
ATOM 157 N LEU A 11 28.856 23.007 18.056 1.00 26.83 N									4.1400003 0.0360662	4.1400003 0.6471640		140 0.4740		3960.000 405.486		3.960 7		0.803004 3.330110 2.260000		-13.1	1.1523	0.9604	0.6661	0.4225	0.2976	0.2586	0.1745
ATOM 158 CA LEU A 11 29.557 22.870 16.784 1.00 26.83 C									4.1700001 0.0326300	4.1700001 0.6562907		141 0.3770		3990.000 406.266		3.990 5		0.834472 3.330110 2.660000		-13	1.172	0.959	0.6703	0.4309	0.2954	0.2645	0.1902
ATOM 159 C LEU A 11 30.121 21.449 16.759 1.00 26.83 C									4.2000003 0.0333708	4.2000003 0.6241084		142 0.3915		4020.000 400.024		4.020 5		0.865940 3.330110 7.710000		-12.9	1.1842	0.9802	0.6875	0.4446	0.319	0.2663	0.2045
ATOM 160 O LEU A 11 30.964 21.143 17.607 1.00 26.83 O									4.2300000 0.0414408	4.2300000 0.6433741		143 0.3789		4050.000 405.160		4.050 5		0.897408 3.330110 12.100000		-12.8	1.1674	0.9678	0.6832	0.4508	0.3161	0.2682	0.212
ATOM 161 CB LEU A 11 30.693 23.905 16.617 1.00 26.83 C									4.2600002 0.0595186	4.2600002 0.6682994		144 0.3170		4080.000 403.560		4.080 4		0.928876 3.330110 13.200000		-12.7	1.151	0.9546	0.6688	0.4564	0.3187	0.2716	0.21
ATOM 162 CG LEU A 11 30.337 25.101 15.709 1.00 26.83 C									4.2900004 0.0380293	4.2900004 0.6792871		145 0.2676		4110.000 401.307		4.110 4		0.960344 3.330110 13.200000		-12.6	1.1556	0.9373	0.6536	0.4499	0.303	0.2788	0.2206
ATOM 163 CD1 LEU A 11 29.917 26.320 16.530 1.00 26.83 C									4.3200002 0.0360586	4.3200002 0.7171084		146 0.3300		4140.000 402.629		4.140 5		-0.015164 3.338970 13.200000		-12.5	1.1342	0.8834	0.667	0.4367	0.3023	0.272	0.21
ATOM 164 CD2 LEU A 11 31.542 25.491 14.850 1.00 26.83 C									4.3500004 0.0399991	4.3500004 0.6936929		147 0.2744		4170.000 404.168		4.170 5		0.016304 3.338970 13.200000		-12.4	1.1113	0.8856	0.6642	0.4414	0.2935	0.263	0.2108
ATOM 165 H LEU A 11 29.292 22.554 18.847 1.00 26.83 H									4.3800001 0.0442632	4.3800001 0.7105510		148 0.2330		4200.000 404.171		4.200 6		0.047772 3.338970 13.200000		-12.3	1.125	0.8554	0.6568	0.3896	0.2849	0.2566	0.2345
ATOM 166 N PRO A 12 29.721 20.580 15.816 1.00 32.48 N									4.4100003 0.0306716	4.4100003 0.7254945		149 0.2210		4230.000 401.536		4.230 5		0.079240 3.338970 13.200000		-12.2	1.1	0.831901	0.576201	0.370501	0.2829	0.255701	0.2576
ATOM 167 CA PRO A 12 30.601 19.488 15.458 1.00 32.48 C									4.4400001 0.0331499	4.4400001 0.7436121		150 0.1967		4260.000 405.287		4.260 4		0.110708 3.338970 13.200000		-12.1	1.0992	0.7767	0.4432	0.3055	0.2422	-0.0719999	0.2572
ATOM 168 C PRO A 12 31.866 20.136 14.895 1.00 32.48 C									4.4700003 0.0401461	4.4700003 0.7542219		151 0.2454		4290.000 404.809		4.290 4		0.142176 3.338970 13.200000		-12	0.8892	0.6331	0.1306	0.1378	0.0998	-0.2064	-0.1151
ATOM 169 O PRO A 12 31.799 21.094 14.122 1.00 32.48 O									4.5000000 0.0619030	4.5000000 0.7847946		152 0.2621		4320.000 401.290		4.320 5		0.173644 3.338970 13.200000		-11.9	1.0107	1.1688	1.0688	0.4878	0.282389	0.4105	0.2557
ATOM 170 CB PRO A 12 29.834 18.643 14.443 1.00 32.48 C									4.5300002 0.0710506	4.5300002 0.7847764		153 0.2241		4350.000 402.764		4.350 6		0.205112 3.338970 13.200000		-11.8	0.865403	0.666003	0.398503	0.284103	0.1965	0.00640303	-0.1707
ATOM 171 CG PRO A 12 28.927 19.660 13.752 1.00 32.48 C									4.5600004 0.0487695	4.5600004 0.8063269		154 0.2005		4380.000 404.262		4.380 5		0.236580 3.338970 13.200000		-11.7	1.085	0.9867	0.6262	0.3995	0.3916	0.2	0.1981
ATOM 172 CD PRO A 12 28.684 20.745 14.804 1.00 32.48 C									4.5900002 0.0360267	4.5900002 0.7831147		155 0.2079		4410.000 399.567		4.410 5		0.268048 3.338970 13.200000		-11.6	1.0396	0.9426	0.4607	0.434305	0.3968	0.259705	0.1891
ATOM 173 N VAL A 13 33.017 19.661 15.356 1.00 28.90 N									4.6200004 0.0705554	4.6200004 0.7976587		156 0.2339		4440.000 404.950		4.440 6		0.299516 3.338970 13.200000		-11.5	1.1874	0.9251	0.7908	0.4455	0.2835	0.3713	0.3229
ATOM 174 CA VAL A 13 34.338 20.061 14.876 1.00 28.90 C									4.6500001 0.0632097	4.6500001 0.7663860		157 0.2702		4470.000 405.478		4.470 5		0.330984 3.338970 13.200000		-11.4	1.1194	0.8434	1.0185	0.4087	0.221001	0.6049	0.2823
ATOM 175 C VAL A 13 34.305 20.084 13.347 1.00 28.90 C									4.6800003 0.0412075	4.6800003 0.7673936		158 0.3495		4500.000 402.892		4.500 5		0.362452 3.338970 13.200000		-11.3	0.661403	0.668403	0.231303	0.215903	0.2392	-0.111297	0.2198
ATOM 176 O VAL A 13 34.243 19.033 12.712 1.00 28.90 O									4.7100000 0.0627068	4.7100000 0.7649816		159 0.2382		4530.000 397.124		4.530 4		0.393920 3.338970 13.200000		-11.2	0.8574	0.800192	0.864392	0.184292	0.1137	0.342392	0.2871
ATOM 177 CB VAL A 13 35.381 19.063 15.425 1.00 28.90 C									4.7400002 0.0310691	4.7400002 0.7666044		160 0.2862		4560.000 400.944		4.560 6		0.425388 3.338970 13.200000		-11.1	0.459	0.5555	0.0866	0.135307	0.1941	-0.124593	-0.1145
ATOM 178 CG1 VAL A 13 36.792 19.303 14.877 1.00 28.90 C									4.7700005 0.0473073	4.7700005 0.7656412		161 0.2262		4590.000 405.554		4.590 5		0.456856 3.338970 13.200000		-11	0.8675	0.85	0.527	0.453	0.2489	0.1564	0.206
ATOM 179 CG2 VAL A 13 35.452 19.156 16.958 1.00 28.90 C									4.8000002 0.0221318	4.8000002 0.7819133		162 0.1901		4620.000 399.062		4.620 7		0.488324 3.338970 13.200000		-10.9	0.8619	0.7488	0.504	0.3071	0.333201	0.0763	0.2311
ATOM 180 H VAL A 13 32.973 18.906 16.026 1.00 28.90 H									4.8300004 0.0212150	4.8300004 0.7613321		163 0.1592		4650.000 403.241		4.650 6		0.519792 3.338970 13.200000		-10.8	0.703511	0.722211	0.329011	0.181711	0.3345	-0.116289	0.27
ATOM 181 N LEU A 14 34.305 21.291 12.764 1.00 27.83 N									4.8600001 0.0249599	4.8600001 0.7421450		164 0.1682		4680.000 396.147		4.680 6		0.551260 3.338970 13.200000		-10.7	0.0513	0.324414	-0.178686	0.166014	0.3225	-0.743086	0.3069
ATOM 182 CA LEU A 14 34.561 21.498 11.345 1.00 27.83 C									4.8900003 0.1035500	4.8900003 0.7396947		165 0.1324		4710.000 400.667		4.710 6		0.582728 3.338970 13.200000		-10.6	1.4996	1.1834	1.4957	0.406277	0.1564	1.05098	0.0109
ATOM 183 C LEU A 14 35.979 20.991 11.091 1.00 27.83 C									4.9200001 0.0714795	4.9200001 0.7641385		166 0.1345		4740.000 402.027		4.740 4		0.614196 3.338970 13.200000		-10.5	0.9845	0.7672	0.6528	0.2957	0.2623	0.2216	-0.0822
ATOM 184 O LEU A 14 36.965 21.701 11.300 1.00 27.83 O									4.9500003 0.0719878	4.9500003 0.7327306		167 0.1329		4770.000 401.118		4.770 2		0.645664 3.338970 13.200000		-10.4	0.75	0.6663	0.3939	0.2185	0.200304	0.00520001	0.0794
ATOM 185 CB LEU A 14 34.422 22.985 10.931 1.00 27.83 C									4.9800000 0.0842571	4.9800000 0.7497046		168 0.1358		4800.000 402.378		4.800 4		0.677132 3.338970 13.200000		-10.3	0.783395	0.660895	0.585995	0.226895	0.1717	0.261295	0.0411
ATOM 186 CG LEU A 14 33.080 23.373 10.280 1.00 27.83 C									5.0100002 0.0489031	5.0100002 0.7412724		169 0.1801		4830.000 401.821		4.830 3		0.708600 3.338970 13.200000		-10.2	0.7368	0.684309	0.190509	0.247809	0.2108	-0.173291	0.028
ATOM 187 CD1 LEU A 14 32.040 23.792 11.316 1.00 27.83 C									5.0400004 0.0787782	5.0400004 0.7056777		170 0.2169		4860.000 405.101		4.860 5		0.740068 3.338970 13.200000		-10.1	0.9372	0.8856	0.627	0.423899	0.4371	0.279299	0.3533
ATOM 188 CD2 LEU A 14 33.286 24.547 9.318 1.00 27.83 C									5.0700002 0.0430136	5.0700002 0.6795238		171 0.1709		4890.000 405.777		4.890 5		0.771536 3.338970 4.120000		-10	0.8635	0.6862	0.5424	0.2208	0.2019	0.1786	0.1867
ATOM 189 H LEU A 14 34.193 22.103 13.354 1.00 27.83 H									5.1000004 0.0605703	5.1000004 0.7040097		172 0.2171		4920.000 407.797		4.920 4		0.803004 3.338970 0.665000		-9.9	0.8181	0.724	0.5098	0.2682	0.2214	0.1775	0.1364
ATOM 190 N SER A 15 36.083 19.743 10.653 1.00 30.57 N									5.1300001 0.0479974	5.1300001 0.7303573		173 0.1276		4950.000 401.396		4.950 3		0.834472 3.338970 1.730000		-9.8	0.7949	0.6932	0.4826	0.2663	0.2583	0.1617	0.1623
ATOM 191 CA SER A 15 37.249 19.268 9.934 1.00 30.57 C									5.1600003 0.0428622	5.1600003 0.7105097		174 0.1160		4980.000 397.416		4.980 3		0.865940 3.338970 8.110000		-9.7	0.7596	0.6526	0.4573	0.2196	0.2332	0.1436	0.1584
ATOM 192 C SER A 15 37.406 20.155 8.701 1.00 30.57 C									5.1900001 0.0614654	5.1900001 0.6997674		175 0.1355		5010.000 406.243		5.010 3		0.897408 3.338970 13.200000		-9.6	0.7308	0.6333	0.4351	0.2257	0.2124	0.1214	0.1521
ATOM 193 O SER A 15 36.562 20.133 7.809 1.00 30.57 O									5.2200003 0.0438481	5.2200003 0.6887758		176 0.1358		5040.000 401.162		5.040 2		0.928876 3.338970 13.200000		-9.5	0.7114	0.6108	0.4359	0.2098	0.1993	0.131	0.143
ATOM 194 CB SER A 15 37.077 17.793 9.559 1.00 30.57 C									5.2500005 0.0407802	5.2500005 0.7101123		177 0.1754		5070.000 398.727		5.070 6		0.960344 3.338970 13.200000		-9.4	0.6935	0.5913	0.4248	0.2021	0.1949	0.1345	0.1373
ATOM 195 OG SER A 15 35.834 17.588 8.918 1.00 30.57 O									5.2800002 0.0421994	5.2800002 0.7087159		178 0.2143		5100.000 403.797		5.100 5		-0.015164 3.347830 13.200000		-9.3	0.6489	0.5728	0.4029	0.1976	0.1871	0.1334	0.1363
ATOM 196 H SER A 15 35.257 19.161 10.647 1.00 30.57 H									5.3100004 0.0435157	5.3100004 0.6931900		179 0.2000		5130.000 396.753		5.130 5		0.016304 3.347830 13.200000		-9.2	0.6423	0.553	0.3799	0.1835	0.1732	0.1107	0.1377
ATOM 197 HG SER A 15 35.772 18.224 8.201 1.00 30.57 H									5.3400002 0.0290785	5.3400002 0.6856517		180 0.1497		5160.000 399.818		5.160 5		0.047772 3.347830 13.200000		-9.1	0.6182	0.5457	0.3692	0.1711	0.1717	0.1023	0.1268
ATOM 198 N THR A 16 38.437 20.998 8.749 1.00 30.06 N									5.3700004 0.0383891	5.3700004 0.6948236		181 0.1525		5190.000 403.866		5.190 6		0.079240 3.347830 13.200000		-9	0.5999	0.5288	0.3632	0.1603	0.1604	0.0904	0.104
ATOM 199 CA THR A 16 39.207 21.587 7.645 1.00 30.06 C									5.4000001 0.0216135	5.4000001 0.6574805		182 0.1243		5220.000 404.058		5.220 3		0.110708 3.347830 13.200000		-8.9	0.5929	0.526	0.3555	0.1611	0.165	0.085	0.1015
ATOM 200 C THR A 16 38.555 21.520 6.264 1.00 30.06 C									5.4300003 0.0552760	5.4300003 0.6618547		183 0.1472		5250.000 403.786		5.250 3		0.142176 3.347830 13.200000		-8.8	0.5828	0.5241	0.3394	0.1563	0.1638	0.0747001	0.0999
ATOM 201 O THR A 16 38.376 20.424 5.738 1.00 30.06 O									5.4600000 0.0453196	5.4600000 0.6592238		184 0.1515		5280.000 407.350		5.280 4		0.173644 3.347830 13.200000		-8.7	0.5207	0.5303	0.3322	0.1614	0.1734	0.0774002	0.0953
ATOM 202 CB THR A 16 40.573 20.881 7.565 1.00 30.06 C									5.4900002 0.0271523	5.4900002 0.6184872		185 0.1659		5310.000 405.268		5.310 4		0.205112 3.347830 13.200000		-8.6	0.468	0.5408	0.3218	0.1564	0.187	0.0907	0.1014
ATOM 203 CG2 THR A 16 41.411 21.128 8.823 1.00 30.06 C									5.5200005 0.0584419	5.5200005 0.6344053		186 0.2589		5340.000 407.005		5.340 6		0.236580 3.347830 13.200000		-8.5	0.3978	0.522	0.3123	0.1727	0.1995	0.0908	0.0977
ATOM 204 OG1 THR A 16 40.403 19.487 7.450 1.00 30.06 O									5.5500002 0.0361444	5.5500002 0.6480715		187 0.1670		5370.000 405.445		5.370 5		0.268048 3.347830 13.200000		-8.4	0.37	0.5119	0.2977	0.1717	0.1929	0.084	0.1026
ATOM 205 H THR A 16 38.889 21.041 9.652 1.00 30.06 H									5.5800004 0.0604019	5.5800004 0.6624228		188 0.2162		5400.000 399.778		5.400 5		0.299516 3.347830 13.200000		-8.3	0.3367	0.4926	0.2913	0.175	0.1894	0.0930002	0.104
ATOM 206 HG1 THR A 16 39.762 19.348 6.749 1.00 30.06 H									5.6100001 0.0671838	5.6100001 0.6822439		189 0.1636		5430.000 399.131		5.430 5		0.330984 3.347830 13.200000		-8.2	0.3111	0.4897	0.2976	0.1674	0.1856	0.0960001	0.1032
ATOM 207 N LEU A 17 38.328 22.689 5.645 1.00 29.37 N									5.6400003 0.0600659	5.6400003 0.6825728		190 0.1781		5460.000 402.005		5.460 6		0.362452 3.347830 13.200000		-8.1	0.3063	0.468	0.2903	0.1724	0.1898	0.1077	0.0977
ATOM 208 CA LEU A 17 38.094 22.829 4.204 1.00 29.37 C									5.6700001 0.0360619	5.6700001 0.6940306		191 0.2399		5490.000 400.910		5.490 5		0.393920 3.347830 13.200000		-8	0.3026	0.4697	0.2972	0.1909	0.1916	0.1149	0.1174
ATOM 209 C LEU A 17 39.064 21.920 3.428 1.00 29.37 C									5.7000003 0.0742329	5.7000003 0.6940665		192 0.1858		5520.000 401.825		5.520 5		0.425388 3.347830 13.200000		-7.9	0.2971	0.4468	0.2778	0.1775	0.1836	0.1189	0.1178
ATOM 210 O LEU A 17 40.228 22.273 3.230 1.00 29.37 O									5.7300005 0.0466047	5.7300005 0.7250729		193 0.1832		5550.000 401.367		5.550 3		0.456856 3.347830 13.200000		-7.8	0.2783	0.4339	0.277	0.1524	0.172	0.12	0.1108
ATOM 211 CB LEU A 17 38.329 24.291 3.752 1.00 29.37 C									5.7600002 0.0482147	5.7600002 0.7430610		194 0.1861		5580.000 400.694		5.580 5		0.488324 3.347830 13.200000		-7.7	0.2514	0.4065	0.266	0.125	0.1585	0.1137	0.0896
ATOM 212 CG LEU A 17 37.193 25.299 4.010 1.00 29.37 C									5.7900004 0.0333584	5.7900004 0.7311551		195 0.2646		5610.000 401.453		5.610 5		0.519792 3.347830 13.200000		-7.6	0.2244	0.3781	0.2563	0.0945997	0.1445	0.1158	0.0851
ATOM 213 CD1 LEU A 17 37.388 26.069 5.319 1.00 29.37 C									5.8200002 0.0469424	5.8200002 0.7276731		196 0.2349		5640.000 407.815		5.640 5		0.551260 3.347830 13.200000		-7.5	0.2053	0.3365	0.2264	0.0684	0.1164	0.0989	0.0777
ATOM 214 CD2 LEU A 17 37.148 26.322 2.872 1.00 29.37 C									5.8500004 0.0499439	5.8500004 0.7141665		197 0.2700		5670.000 408.272		5.670 6		0.582728 3.347830 13.200000		-7.4	0.1953	0.3234	0.2161	0.049	0.1104	0.091	0.0597
ATOM 215 H LEU A 17 38.476 23.540 6.169 1.00 29.37 H									5.8800001 0.0450787	5.8800001 0.7092302		198 0.3181		5700.000 407.071		5.700 7		0.614196 3.347830 13.200000		-7.3	0.1886	0.3036	0.2033	0.0392999	0.1045	0.0864999	0.0482
ATOM 216 N SER A 18 38.602 20.746 3.005 1.00 35.99 N									5.9100003 0.0237158	5.9100003 0.7557302		199 0.3314		5730.000 406.118		5.730 6		0.645664 3.347830 13.200000		-7.2	0.1756	0.3003	0.1855	0.0294999	0.0983	0.0728999	0.0406
ATOM 217 CA SER A 18 39.330 19.921 2.058 1.00 35.99 C									5.9400001 0.0421518	5.9400001 0.7675595		200 0.2941		5760.000 405.564		5.760 5		0.677132 3.347830 13.200000		-7.1	0.1778	0.2898	0.1649	0.00809989	0.0828	0.0483999	0.0388
ATOM 218 C SER A 18 39.126 20.551 0.684 1.00 35.99 C									5.9700003 0.0550616	5.9700003 0.7460507		201 0.2523		5790.000 411.466		5.790 7		0.708600 3.347830 13.200000		-7	0.1672	0.2711	0.1516	-0.0093	0.0654	0.0334	0.0042
ATOM 219 O SER A 18 38.002 20.738 0.212 1.00 35.99 O									6.0000005 0.0280048	6.0000005 0.7400020		202 0.2427		5820.000 405.010		5.820 5		0.740068 3.347830 13.200000		-6.9	0.152	0.2465	0.1245	-0.0285	0.0240003	0.0166	-0.0148
ATOM 220 CB SER A 18 38.921 18.443 2.147 1.00 35.99 C									6.0300002 0.0331183	6.0300002 0.7446665		203 0.2079		5850.000 406.669		5.850 6		0.771536 3.347830 3.590000		-6.8	0.1675	0.2443	0.1208	-0.0201001	0.0276	0.0128999	-0.0127
ATOM 221 OG SER A 18 37.519 18.269 2.117 1.00 35.99 O									6.0600004 0.0434040	6.0600004 0.7766733		204 0.2002		5880.000 403.969		5.880 6		0.803004 3.347830 0.266000		-6.7	0.1653	0.217	0.1108	-0.0297998	0.0201	-0.0207998	-0.0248
ATOM 222 H SER A 18 37.675 20.442 3.268 1.00 35.99 H									6.0900002 0.0531191	6.0900002 0.7807941		205 0.1752		5910.000 402.010		5.910 7		0.834472 3.347830 0.798000		-6.6	0.1832	0.2075	0.0928	-0.0280997	0.0125	-0.000799718	-0.0239
ATOM 223 HG SER A 18 37.314 17.341 2.249 1.00 35.99 H									6.1200004 0.0397914	6.1200004 0.7613049		206 0.1699		5940.000 402.744		5.940 5		0.865940 3.347830 7.310000		-6.5	0.1892	0.2126	0.0947	-0.0146	0.0223	0.0083	-0.0253
ATOM 224 N LEU A 19 40.240 20.959 0.071 1.00 36.58 N									6.1500001 0.0431732	6.1500001 0.7833335		207 0.1486		5970.000 406.453		5.970 7		0.897408 3.347830 12.100000		-6.4	0.2095	0.1936	0.0881	-0.0101	0.0193	0.0036	-0.0322
ATOM 225 CA LEU A 19 40.298 21.375 -1.328 1.00 36.58 C									6.1800003 0.0476531	6.1800003 0.8282236		208 0.1713		6000.000 402.480		6.000 5		0.928876 3.347830 13.200000		-6.3	0.2203	0.1922	0.0936	-0.00210005	0.0196	0.0158	-0.0262
ATOM 226 C LEU A 19 39.615 20.322 -2.222 1.00 36.58 C									6.2100005 0.0624887	6.2100005 0.7947785		209 0.2167		6030.000 403.861		6.030 5		0.960344 3.347830 13.200000		-6.2	0.2139	0.163	0.0708	-0.00599996	-0.0018	0.0222	-0.0191
ATOM 227 O LEU A 19 39.560 19.155 -1.823 1.00 36.58 O									6.2400002 0.0298569	6.2400002 0.7585655		210 0.1456		6060.000 404.167		6.060 4		-0.015164 3.356690 13.200000		-6.1	0.2038	0.1536	0.065	-0.0100998	-0.0107	0.0383002	-0.0145
ATOM 228 CB LEU A 19 41.773 21.555 -1.743 1.00 36.58 C									6.2700005 0.0574840	6.2700005 0.7407339		211 0.1490		6090.000 401.293		6.090 5		0.016304 3.356690 13.200000		-6	0.2113	0.1428	0.07	-0.0003	-0.0005	0.0629	-0.0033
ATOM 229 CG LEU A 19 42.383 22.908 -1.329 1.00 36.58 C									6.3000002 0.0398155	6.3000002 0.7353355		212 0.1345		6120.000 403.230		6.120 6		0.047772 3.356690 13.200000		-5.9	0.1739	0.1203	0.0532	0.0035	0.0115001	0.0769	-0.0028
ATOM 230 CD1 LEU A 19 43.079 22.842 0.032 1.00 36.58 C									6.3300004 0.0522388	6.3300004 0.7037374		213 0.1572		6150.000 404.061		6.150 5		0.079240 3.356690 13.200000		-5.8	0.1444	0.0906001	0.0356001	0.00380007	-0.0046	0.0647001	0.0022
ATOM 231 CD2 LEU A 19 43.411 23.351 -2.369 1.00 36.58 C									6.3600001 0.0211475	6.3600001 0.7135338		214 0.1636		6180.000 402.720		6.180 5		0.110708 3.356690 13.200000		-5.7	0.1239	0.0680001	0.0262001	0.00630005	-0.002	0.0741001	0.0083
ATOM 232 H LEU A 19 41.114 20.839 0.563 1.00 36.58 H									6.3900003 0.0518534	6.3900003 0.7141531		215 0.1669		6210.000 404.164		6.210 5		0.142176 3.356690 13.200000		-5.6	0.1101	0.0593	0.0171	0.00430004	-0.0053	0.0987	0.0176
ATOM 233 N PRO A 20 39.118 20.691 -3.424 1.00 43.28 N									6.4200001 0.0285623	6.4200001 0.6989423		216 0.2021		6240.000 401.774		6.240 5		0.173644 3.356690 13.200000		-5.5	0.0877	0.0524	0.0153	0.0071	0.0101	0.0714	0.01
ATOM 234 CA PRO A 20 38.608 19.705 -4.370 1.00 43.28 C									6.4500003 0.0222531	6.4500003 0.6757670		217 0.1859		6270.000 407.636		6.270 4		0.205112 3.356690 13.200000		-5.4	0.0669	0.0304	0.0039	-0.0042	-0.00819987	0.0386	0.0213
ATOM 235 C PRO A 20 39.670 18.619 -4.551 1.00 43.28 C									6.4800005 0.0408102	6.4800005 0.6797701		218 0.2346		6300.000 413.207		6.300 5		0.236580 3.356690 13.200000		-5.3	0.0570001	0.0340001	-0.0115999	-0.0211999	-0.0115	0.0195001	0.0084
ATOM 236 O PRO A 20 40.780 18.896 -5.005 1.00 43.28 O									6.5100002 0.0185539	6.5100002 0.6767352		219 0.2379		6330.000 410.522		6.330 4		0.268048 3.356690 13.200000		-5.2	0.0344	0.0267002	-0.00709976	-0.0127998	-0.0043	0.0148002	0.0161
ATOM 237 CB PRO A 20 38.300 20.468 -5.666 1.00 43.28 C									6.5400004 0.0408552	6.5400004 0.6516249		220 0.2396		6360.000 405.462		6.360 6		0.299516 3.356690 13.200000		-5.1	0.0195	0.0225	0.0027	0.00219997	0.0098	0.00789997	0.0238
ATOM 238 CG PRO A 20 39.157 21.730 -5.564 1.00 43.28 C									6.5700002 0.0603635	6.5700002 0.6633935		221 0.2222		6390.000 404.292		6.390 4		0.330984 3.356690 13.200000		-5	-0.0015	-0.0015	-0.0015	0.0007	0.0069	-0.011	0.0172
ATOM 239 CD PRO A 20 39.222 21.995 -4.062 1.00 43.28 C									6.6000004 0.0410741	6.6000004 0.7188588		222 0.2490		6420.000 402.346		6.420 5		0.362452 3.356690 13.200000		-4.9	-0.0101	-0.0098	-0.002	0.0115	0.00309983	-0.0152	0.0237
ATOM 240 N GLN A 21 39.351 17.401 -4.103 1.00 52.32 N									6.6300001 0.0418380	6.6300001 0.6877086		223 0.2629		6450.000 405.389		6.450 6		0.393920 3.356690 13.200000		-4.8	-0.0170998	-0.0138998	0.0133002	0.0110002	0.0003	-0.0241998	0.0413
ATOM 241 CA GLN A 21 40.208 16.238 -4.286 1.00 52.32 C									6.6600003 0.0434890	6.6600003 0.6584973		224 0.2180		6480.000 402.247		6.480 4		0.425388 3.356690 13.200000		-4.7	-0.019	-0.0156999	0.0115001	0.00750011	0.0061	-0.0292999	0.0414
ATOM 242 C GLN A 21 40.113 15.836 -5.754 1.00 52.32 C									6.6900005 0.0404113	6.6900005 0.6953136		225 0.2120		6510.000 402.591		6.510 5		0.456856 3.356690 13.200000		-4.6	-0.0343	-0.0116	0.0109	-0.000199879	-0.0171	-0.0393999	0.0448
ATOM 243 O GLN A 21 39.364 14.935 -6.130 1.00 52.32 O									6.7200003 0.0495623	6.7200003 0.6966466		226 0.2109		6540.000 406.982		6.540 5		0.488324 3.356690 13.200000		-4.5	-0.0388	-0.0154	0.0074	0.0032	-0.0227	-0.0368	0.0414
ATOM 244 CB GLN A 21 39.831 15.095 -3.328 1.00 52.32 C									6.7500005 0.0232199	6.7500005 0.7065662		227 0.1952		6570.000 406.360		6.570 4		0.519792 3.356690 13.200000		-4.4	-0.0505	-0.0239	0.0156	-0.008	-0.0394001	-0.0287	0.0453
ATOM 245 CG GLN A 21 40.278 15.363 -1.882 1.00 52.32 C									6.7800002 0.0500050	6.7800002 0.6765393		228 0.2222		6600.000 411.756		6.600 5		0.551260 3.356690 13.200000		-4.3	-0.0782001	-0.0407001	-0.00150006	-0.00510006	-0.0395	-0.0226001	0.0453
ATOM 246 CD GLN A 21 40.101 14.152 -0.965 1.00 52.32 C									6.8100004 0.0422486	6.8100004 0.6313420		229 0.1914		6630.000 410.454		6.630 5		0.582728 3.356690 13.200000		-4.2	-0.1007	-0.0598001	-0.0144001	-0.00610009	-0.0467	-0.0278001	0.0431
ATOM 247 NE2 GLN A 21 40.615 14.208 0.245 1.00 52.32 N									6.8400002 0.0462551	6.8400002 0.6437668		230 0.1600		6660.000 412.655		6.660 5		0.614196 3.356690 13.200000		-4.1	-0.1201	-0.0669	-0.0399	-0.0247999	-0.0638	-0.0469999	0.0293
ATOM 248 OE1 GLN A 21 39.523 13.131 -1.300 1.00 52.32 O									6.8700004 0.0351980	6.8700004 0.6544909		231 0.2305		6690.000 411.733		6.690 6		0.645664 3.356690 13.200000		-4	-0.1264	-0.0769	-0.0463	-0.0319	-0.0628	-0.0588	0.0249
ATOM 249 H GLN A 21 38.469 17.270 -3.630 1.00 52.32 H									6.9000001 0.0510323	6.9000001 0.6541809		232 0.2074		6720.000 409.162		6.720 5		0.677132 3.356690 13.200000		-3.9	-0.1316	-0.0772	-0.0519	-0.0216	-0.0484002	-0.0546	0.0282
ATOM 250 1HE2 GLN A 21 41.105 15.032 0.562 1.00 52.32 H									6.9300003 0.0185051	6.9300003 0.6981180		233 0.2082		6750.000 411.389		6.750 5		0.708600 3.356690 13.200000		-3.8	-0.1627	-0.104	-0.0749003	-0.0410003	-0.0559	-0.0570003	0.0141
ATOM 251 2HE2 GLN A 21 40.453 13.397 0.824 1.00 52.32 H									6.9600005 0.0797533	6.9600005 0.6886268		234 0.1277		6780.000 410.798		6.780 6		0.740068 3.356690 13.200000		-3.7	-0.1794	-0.1154	-0.1004	-0.0628	-0.0767	-0.0601	-0.0016
ATOM 252 N ASP A 22 40.830 16.579 -6.588 1.00 52.39 N									6.9900002 0.0414098	6.9900002 0.7074672		235 0.1383		6810.000 407.146		6.810 5		0.771536 3.356690 4.120000		-3.6	-0.2007	-0.1188	-0.106	-0.0669001	-0.0861	-0.0562001	-0.0101
ATOM 253 CA ASP A 22 41.082 16.229 -7.971 1.00 52.39 C									7.0200005 0.0434461	7.0200005 0.7271497		236 0.1027		6840.000 407.045		6.840 6		0.803004 3.356690 0.000000		-3.5	-0.2316	-0.1333	-0.12	-0.0748	-0.0779	-0.0489	-0.011
ATOM 254 C ASP A 22 41.735 14.853 -7.996 1.00 52.39 C									7.0500002 0.0287245	7.0500002 0.7879156		237 0.1463		6870.000 410.108		6.870 6		0.834472 3.356690 1.060000		-3.4	-0.2471	-0.1468	-0.1474	-0.0752	-0.0797	-0.0371	-0.0137
ATOM 255 O ASP A 22 42.833 14.667 -7.466 1.00 52.39 O									7.0800004 0.0212232	7.0800004 0.8388437		238 0.0990		6900.000 406.894		6.900 5		0.865940 3.356690 7.310000		-3.3	-0.254	-0.1549	-0.1672	-0.0650999	-0.0726	-0.0260999	-0.0029
ATOM 256 CB ASP A 22 42.034 17.251 -8.595 1.00 52.39 C									7.1100001 0.0399178	7.1100001 0.8225043		239 0.0920		6930.000 406.892		6.930 6		0.897408 3.356690 13.200000		-3.2	-0.2645	-0.1611	-0.1689	-0.0678999	-0.0735	-0.0149999	-0.008
ATOM 257 CG ASP A 22 41.375 18.541 -9.083 1.00 52.39 C									7.1400003 0.0258577	7.1400003 0.8477800		240 0.0945		6960.000 405.750		6.960 5		0.928876 3.356690 13.200000		-3.1	-0.2727	-0.1676	-0.1701	-0.0561	-0.0732	0.00779995	-0.0067
ATOM 258 OD1 ASP A 22 40.124 18.625 -9.088 1.00 52.39 O									7.1700006 0.0589105	7.1700006 0.8429875		241 0.1094		6990.000 405.330		6.990 4		0.960344 3.356690 13.200000		-3	-0.2798	-0.1878	-0.1862	-0.0551	-0.0774	0.0148	-0.0097
ATOM 259 OD2 ASP A 22 42.161 19.404 -9.539 1.00 52.39 O1-									7.2000003 0.0139561	7.2000003 0.8189526		242 0.1154		7020.000 402.232		7.020 6		-0.015164 3.365550 13.200000		-2.9	-0.3019	-0.1962	-0.2006	-0.0707	-0.0898999	0.012	-0.0115
ATOM 260 H ASP A 22 41.289 17.399 -6.218 1.00 52.39 H									7.2300005 0.0329366	7.2300005 0.8146790		243 0.1389		7050.000 402.411		7.050 6		0.016304 3.365550 13.200000		-2.8	-0.3244	-0.1924	-0.213	-0.0930001	-0.1077	0.00619994	-0.0151
ATOM 261 N VAL A 23 41.054 13.882 -8.599 1.00 56.43 N									7.2600002 0.0216773	7.2600002 0.7689709		244 0.1571		7080.000 409.090		7.080 5		0.047772 3.365550 13.200000		-2.7	-0.3515	-0.2015	-0.2139	-0.0999999	-0.1056	0.0116001	-0.0108
ATOM 262 CA VAL A 23 41.607 12.542 -8.721 1.00 56.43 C									7.2900004 0.0257549	7.2900004 0.7752193		245 0.1954		7110.000 403.117		7.110 7		0.079240 3.365550 13.200000		-2.6	-0.3541	-0.2068	-0.2178	-0.0856002	-0.0904	0.0117998	0.0002
ATOM 263 C VAL A 23 42.237 12.403 -10.094 1.00 56.43 C									7.3200002 0.0422560	7.3200002 0.7842383		246 0.2126		7140.000 406.663		7.140 8		0.110708 3.365550 13.200000		-2.5	-0.3829	-0.2363	-0.2341	-0.0999	-0.1011	0.0051	-0.0076
ATOM 264 O VAL A 23 41.594 12.636 -11.118 1.00 56.43 O									7.3500004 0.0520076	7.3500004 0.7537046		247 0.2522		7170.000 402.651		7.170 6		0.142176 3.365550 13.200000		-2.4	-0.4105	-0.2618	-0.2484	-0.1216	-0.1188	-0.0096	-0.0186
ATOM 265 CB VAL A 23 40.600 11.433 -8.370 1.00 56.43 C									7.3800001 0.0397605	7.3800001 0.7770576		248 0.1837		7200.000 413.086		7.200 4		0.173644 3.365550 13.200000		-2.3	-0.4427	-0.2861	-0.2515	-0.1534	-0.1269	-0.0417002	-0.0403
ATOM 266 CG1 VAL A 23 41.415 10.343 -7.685 1.00 56.43 C									7.4100003 0.0380181	7.4100003 0.7373778		249 0.1899		7230.000 406.741		7.230 5		0.205112 3.365550 13.200000		-2.2	-0.4787	-0.3112	-0.2685	-0.1726	-0.1452	-0.0535002	-0.0591
ATOM 267 CG2 VAL A 23 39.526 11.839 -7.354 1.00 56.43 C									7.4400005 0.0386769	7.4400005 0.7578320		250 0.1353		7260.000 406.232		7.260 4		0.236580 3.365550 13.200000		-2.1	-0.507	-0.3279	-0.2868	-0.1971	-0.1453	-0.0713001	-0.0669
ATOM 268 H VAL A 23 40.149 14.070 -9.004 1.00 56.43 H									7.4700003 0.0408772	7.4700003 0.7667089		251 0.1279		7290.000 405.085		7.290 5		0.268048 3.365550 13.200000		-2	-0.5206	-0.3398	-0.3093	-0.2166	-0.1521	-0.0916	-0.0707
ATOM 269 N THR A 24 43.527 12.082 -10.132 1.00 56.10 N									7.5000005 0.0265468	7.5000005 0.7769592		252 0.1529		7320.000 405.930		7.320 4		0.299516 3.365550 13.200000		-1.9	-0.5337	-0.3321	-0.3051	-0.2229	-0.1513	-0.0811	-0.0671
ATOM 270 CA THR A 24 44.252 11.934 -11.394 1.00 56.10 C									7.5300002 0.0516040	7.5300002 0.7744197		253 0.1078		7350.000 404.274		7.350 3		0.330984 3.365550 13.200000		-1.8	-0.5587	-0.3562	-0.3163	-0.2188	-0.1553	-0.0706002	-0.0768
ATOM 271 C THR A 24 43.772 10.686 -12.134 1.00 56.10 C									7.5600004 0.0397264	7.5600004 0.7578580		254 0.0963		7380.000 405.864		7.380 4		0.362452 3.365550 13.200000		-1.7	-0.5771	-0.3811	-0.3477	-0.237	-0.1635	-0.0775001	-0.097
ATOM 272 O THR A 24 43.597 9.623 -11.543 1.00 56.10 O									7.5900002 0.0358447	7.5900002 0.7746384		255 0.1096		7410.000 404.358		7.410 5		0.393920 3.365550 13.200000		-1.6	-0.6008	-0.4061	-0.3496	-0.25	-0.1842	-0.0796998	-0.0982
ATOM 273 CB THR A 24 45.776 11.923 -11.185 1.00 56.10 C									7.6200004 0.0420423	7.6200004 0.7850586		256 0.1178		7440.000 407.172		7.440 6		0.425388 3.365550 13.200000		-1.5	-0.6117	-0.4082	-0.3511	-0.2509	-0.1853	-0.0776	-0.1048
ATOM 274 CG2 THR A 24 46.323 13.347 -11.103 1.00 56.10 C									7.6500006 0.0504430	7.6500006 0.7922484		257 0.1541		7470.000 405.207		7.470 6		0.456856 3.365550 13.200000		-1.4	-0.6208	-0.4082	-0.348	-0.2509	-0.1711	-0.0774	-0.1048
ATOM 275 OG1 THR A 24 46.162 11.305 -9.979 1.00 56.10 O									7.6800003 0.0435983	7.6800003 0.7674431		258 0.1057		7500.000 407.839		7.500 6		0.488324 3.365550 13.200000		-1.3	-0.6117	-0.4124	-0.3473	-0.2408	-0.1711	-0.0479996	-0.1015
ATOM 276 H THR A 24 44.030 11.926 -9.270 1.00 56.10 H									7.7100005 0.0497546	7.7100005 0.7545111		259 0.1191		7530.000 403.940		7.530 6		0.519792 3.365550 13.200000		-1.2	-0.6184	-0.4147	-0.3473	-0.2393	-0.1711	-0.0774	-0.1015
ATOM 277 HG1 THR A 24 45.673 10.485 -9.874 1.00 56.10 H									7.7400002 0.0298054	7.7400002 0.7889166		260 0.1300		7560.000 405.232		7.560 7		0.551260 3.365550 13.200000		-1.1	-0.6208	-0.4263	-0.348	-0.2393	-0.1711	-0.0776	-0.0792
ATOM 278 N ARG A 25 43.524 10.825 -13.438 1.00 65.03 N									7.7700005 0.0360888	7.7700005 0.8073877		261 0.1672		7590.000 403.268		7.590 6		0.582728 3.365550 13.200000		-1	-0.6208	-0.4263	-0.348	-0.2393	-0.1711	-0.0776	-0.0792
ATOM 279 CA ARG A 25 43.189 9.736 -14.359 1.00 65.03 C									7.8000002 0.0377302	7.8000002 0.7828199		262 0.1700		7620.000 400.072		7.620 5		0.614196 3.365550 13.200000		-0.9	-0.6208	-0.4628	-0.3473	-0.2408	-0.1714	-0.0776	-0.1015
ATOM 280 C ARG A 25 43.806 10.017 -15.718 1.00 65.03 C									7.8300004 0.0619066	7.8300004 0.8033224		263 0.1875		7650.000 401.608		7.650 6		0.645664 3.365550 13.200000		-0.799999	-0.6208	-0.4628	-0.3473	-0.245762	-0.1714	-0.0776	-0.1015
ATOM 281 O ARG A 25 43.495 11.044 -16.317 1.00 65.03 O									7.8600006 0.0395739	7.8600006 0.8547482		264 0.2368		7680.000 403.457		7.680 5		0.677132 3.365550 13.200000		-0.700001
ATOM 282 CB ARG A 25 41.664 9.642 -14.502 1.00 65.03 C									7.8900003 0.0475815	7.8900003 0.8667913		265 0.2885		7710.000 404.277		7.710 6		0.708600 3.365550 13.200000		-0.6
ATOM 283 CG ARG A 25 41.301 8.517 -15.481 1.00 65.03 C									7.9200006 0.0462678	7.9200006 0.8835486		266 0.2782		7740.000 405.853		7.740 5		0.740068 3.365550 13.200000		-0.5
ATOM 284 CD ARG A 25 39.853 8.575 -15.931 1.00 65.03 C									7.9500003 0.0350971	7.9500003 0.8997581		267 0.2795		7770.000 406.192		7.770 6		0.771536 3.365550 6.250000		-0.4
ATOM 285 NE ARG A 25 39.625 9.729 -16.827 1.00 65.03 N									7.9800005 0.0350060	7.9800005 0.8984461		268 0.2106		7800.000 406.555		7.800 6		0.803004 3.365550 0.798000		-0.299999
ATOM 286 CZ ARG A 25 38.507 10.414 -16.890 1.00 65.03 C									8.0100002 0.0432104	8.0100002 0.8860679		269 0.1795		7830.000 409.433		7.830 6		0.834472 3.365550 1.860000		-0.200001
ATOM 287 NH1 ARG A 25 37.611 10.268 -15.966 1.00 65.03 N1+									8.0400000 0.0431993	8.0400000 0.9044478		270 0.2032		7860.000 406.180		7.860 5		0.865940 3.365550 7.310000		-0.1
ATOM 288 NH2 ARG A 25 38.247 11.208 -17.893 1.00 65.03 N									8.0700006 0.0369079	8.0700006 0.8863179		271 0.1601		7890.000 402.881		7.890 4		0.897408 3.365550 12.100000		0
ATOM 289 H ARG A 25 43.518 11.764 -13.810 1.00 65.03 H									8.1000004 0.0510158	8.1000004 0.8843830		272 0.1785		7920.000 400.198		7.920 7		0.928876 3.365550 13.200000		0.1
ATOM 290 HE ARG A 25 40.367 9.967 -17.471 1.00 65.03 H									8.1300001 0.0453067	8.1300001 0.9092798		273 0.1681		7950.000 398.473		7.950 6		0.960344 3.365550 13.200000		0.200001
ATOM 291 1HH1 ARG A 25 36.705 10.696 -16.090 1.00 65.03 H									8.1600008 0.0542737	8.1600008 0.9477920		274 0.1676		7980.000 406.656		7.980 4		-0.015164 3.374410 13.200000		0.299999
ATOM 292 2HH1 ARG A 25 37.842 9.754 -15.127 1.00 65.03 H									8.1900005 0.0445995	8.1900005 0.9635077		275 0.1651		8010.000 407.293		8.010 4		0.016304 3.374410 13.200000		0.4
ATOM 293 1HH2 ARG A 25 38.917 11.340 -18.636 1.00 65.03 H									8.2200003 0.0427498	8.2200003 0.9626453		276 0.1815		8040.000 401.777		8.040 5		0.047772 3.374410 13.200000		0.5
ATOM 294 2HH2 ARG A 25 37.286 11.495 -18.011 1.00 65.03 H									8.2500000 0.0334532	8.2500000 0.9621097		277 0.1602		8070.000 404.477		8.070 4		0.079240 3.374410 13.200000		0.6
ATOM 295 N CYS A 26 44.596 9.095 -16.267 1.00 70.35 N									8.2800007 0.0259967	8.2800007 0.9209878		278 0.1530		8100.000 403.025		8.100 3		0.110708 3.374410 13.200000		0.700001
ATOM 296 CA CYS A 26 45.221 9.278 -17.588 1.00 70.35 C									8.3100004 0.0386588	8.3100004 0.9373047		279 0.1539		8130.000 406.416		8.130 5		0.142176 3.374410 13.200000		0.799999
ATOM 297 C CYS A 26 45.957 10.628 -17.718 1.00 70.35 C									8.3400002 0.0395112	8.3400002 0.9207370		280 0.1831		8160.000 409.124		8.160 4		0.173644 3.374410 13.200000		0.9
ATOM 298 O CYS A 26 45.869 11.287 -18.755 1.00 70.35 O									8.3700008 0.0504176	8.3700008 0.8888309		281 0.1590		8190.000 398.471		8.190 4		0.205112 3.374410 13.200000		1
ATOM 299 CB CYS A 26 44.185 9.123 -18.719 1.00 70.35 C									8.4000006 0.0560068	8.4000006 0.9126507		282 0.1729		8220.000 405.153		8.220 6		0.236580 3.374410 13.200000		1.1
ATOM 300 SG CYS A 26 43.103 7.683 -18.670 1.00 70.35 S									8.4300003 0.0629461	8.4300003 0.8840908		283 0.1585		8250.000 403.144		8.250 7		0.268048 3.374410 13.200000		1.2
ATOM 301 H CYS A 26 44.797 8.260 -15.736 1.00 70.35 H									8.4600000 0.0451530	8.4600000 0.8843676		284 0.1487		8280.000 397.781		8.280 6		0.299516 3.374410 13.200000		1.3
ATOM 302 N SER A 27 46.605 11.076 -16.636 1.00 66.15 N									8.4900007 0.0409393	8.4900007 0.8886892		285 0.1670		8310.000 400.465		8.310 5		0.330984 3.374410 13.200000		1.4
ATOM 303 CA SER A 27 47.250 12.396 -16.530 1.00 66.15 C									8.5200005 0.0504026	8.5200005 0.9033636		286 0.1561		8340.000 401.107		8.340 6		0.362452 3.374410 13.200000		1.5
ATOM 304 C SER A 27 46.309 13.617 -16.590 1.00 66.15 C									8.5500002 0.0556310	8.5500002 0.8555831		287 0.2018		8370.000 395.693		8.370 6		0.393920 3.374410 13.200000		1.6
ATOM 305 O SER A 27 46.788 14.738 -16.733 1.00 66.15 O									8.5800009 0.0781697	8.5800009 0.8736862		288 0.2240		8400.000 401.203		8.400 5		0.425388 3.374410 13.200000		1.7
ATOM 306 CB SER A 27 48.404 12.527 -17.539 1.00 66.15 C									8.6100006 0.0539024	8.6100006 0.8798646		289 0.2386		8430.000 395.864		8.430 5		0.456856 3.374410 13.200000		1.8	100.319	58.2152	36.9415	26.4623	21.6588	18.8091	14.7046
ATOM 307 OG SER A 27 49.231 11.375 -17.535 1.00 66.15 O									8.6400003 0.0909316	8.6400003 0.8559757		290 0.2635		8460.000 397.486		8.460 5		0.488324 3.374410 13.200000		1.9	101.734	59.0714	37.3278	26.739	21.8176	18.9133	14.7519
ATOM 308 H SER A 27 46.647 10.466 -15.832 1.00 66.15 H									8.6700001 0.0738037	8.6700001 0.8570687		291 0.2650		8490.000 398.587		8.490 4		0.519792 3.374410 13.200000		2	103.243	59.9203	37.8304	27.0362	22.0233	19.0599	14.8481
ATOM 309 HG SER A 27 49.606 11.264 -16.658 1.00 66.15 H									8.7000008 0.0669623	8.7000008 0.8730377		292 0.1970		8520.000 395.003		8.520 3		0.551260 3.374410 13.200000		2.1	104.66	60.8805	38.4207	27.4299	22.3007	19.3354	15.0063
ATOM 310 N ALA A 28 44.993 13.432 -16.442 1.00 64.13 N									8.7300005 0.0792861	8.7300005 0.8513335		293 0.2609		8550.000 396.193		8.550 5		0.582728 3.374410 13.200000		2.2	106.027	61.7409	38.981	27.7448	22.5046	19.4404	15.1291
ATOM 311 CA ALA A 28 44.003 14.498 -16.286 1.00 64.13 C									8.7600002 0.0444940	8.7600002 0.8205491		294 0.1717		8580.000 398.261		8.580 6		0.614196 3.374410 13.200000		2.3	107.284	62.5754	39.4966	28.0481	22.7041	19.5741	15.1818
ATOM 312 C ALA A 28 43.359 14.447 -14.891 1.00 64.13 C									8.7900000 0.0353978	8.7900000 0.8408726		295 0.1671		8610.000 397.084		8.610 4		0.645664 3.374410 13.200000		2.4	108.416	63.2513	39.8643	28.2646	22.8353	19.6055	15.1918
ATOM 313 O ALA A 28 42.906 13.391 -14.447 1.00 64.13 O									8.8200006 0.0469510	8.8200006 0.8417424		296 0.1826		8640.000 398.791		8.640 4		0.677132 3.374410 13.200000		2.5	109.589	64.0119	40.3796	28.6014	23.0721	19.7417	15.3149
ATOM 314 CB ALA A 28 42.955 14.380 -17.402 1.00 64.13 C									8.8500004 0.0406548	8.8500004 0.8821727		297 0.1429		8670.000 397.992		8.670 5		0.708600 3.374410 13.200000		2.6	110.668	64.665	40.76	28.8366	23.2306	19.8323	15.3816
ATOM 315 H ALA A 28 44.642 12.487 -16.372 1.00 64.13 H									8.8800001 0.0639114	8.8800001 0.8759922		298 0.1688		8700.000 402.713		8.700 5		0.740068 3.374410 13.200000		2.7	111.727	65.3326	41.1593	29.104	23.3764	19.9499	15.4585
ATOM 316 N ASN A 29 43.280 15.589 -14.207 1.00 65.09 N									8.9100008 0.0479880	8.9100008 0.8607741		299 0.1693		8730.000 400.528		8.730 6		0.771536 3.374410 5.980000		2.8	112.775	66.0418	41.5799	29.4044	23.5703	20.0881	15.5705
ATOM 317 CA ASN A 29 42.520 15.711 -12.964 1.00 65.09 C									8.9400005 0.0304868	8.9400005 0.8725709		300 0.2182		8760.000 395.488		8.760 4		0.803004 3.374410 1.600000		2.9	113.879	66.7362	42.0099	29.7129	23.7792	20.2593	15.6988
ATOM 318 C ASN A 29 41.025 15.586 -13.270 1.00 65.09 C									8.9700003 0.0343130	8.9700003 0.8748180		301 0.2445		8790.000 393.072		8.790 5		0.834472 3.374410 2.660000		3	114.921	67.4106	42.427	29.9939	23.9533	20.4011	15.8162
ATOM 319 O ASN A 29 40.479 16.354 -14.059 1.00 65.09 O									9.0000000 0.0161820	9.0000000 0.8599465		302 0.2115		8820.000 394.213		8.820 4		0.865940 3.374410 5.980000		3.1	115.978	68.0745	42.8796	30.3124	24.1587	20.5752	15.9456
ATOM 320 CB ASN A 29 42.849 17.048 -12.279 1.00 65.09 C									9.0300007 0.0300137	9.0300007 0.8312446		303 0.1850		8850.000 395.662		8.850 4		0.897408 3.374410 10.500000		3.2	116.923	68.7028	43.3088	30.6401	24.3686	20.7425	16.0908
ATOM 321 CG ASN A 29 44.159 17.031 -11.510 1.00 65.09 C									9.0600004 0.0335125	9.0600004 0.8227468		304 0.2055		8880.000 399.453		8.880 4		0.928876 3.374410 13.200000		3.3	117.869	69.3075	43.7116	30.9604	24.5736	20.8889	16.1994
ATOM 322 ND2 ASN A 29 44.473 18.097 -10.819 1.00 65.09 N									9.0900002 0.0231898	9.0900002 0.8184879		305 0.1892		8910.000 405.815		8.910 5		0.960344 3.374410 13.200000		3.4	118.731	69.9044	44.1207	31.2289	24.7735	21.0564	16.3029
ATOM 323 OD1 ASN A 29 44.906 16.069 -11.513 1.00 65.09 O									9.1200008 0.0827934	9.1200008 0.8183590		306 0.2105		8940.000 403.829		8.940 5		-0.015164 3.383270 13.200000		3.5	119.661	70.499	44.5195	31.4824	24.9587	21.1727	16.4089
ATOM 324 H ASN A 29 43.668 16.433 -14.604 1.00 65.09 H									9.1500006 0.0519387	9.1500006 0.8320684		307 0.1671		8970.000 400.835		8.970 4		0.016304 3.383270 13.200000		3.6	120.571	71.1117	44.8953	31.7433	25.1444	21.2864	16.5127
ATOM 325 1HD2 ASN A 29 45.285 18.016 -10.223 1.00 65.09 H									9.1800003 0.0200877	9.1800003 0.8571473		308 0.1524		9000.000 399.116		9.000 4		0.047772 3.383270 13.200000		3.7	121.465	71.7003	45.2438	31.9922	25.3266	21.4146	16.6076
ATOM 326 2HD2 ASN A 29 43.746 18.762 -10.594 1.00 65.09 H									9.2100000 0.0639778	9.2100000 0.8452082		309 0.1729		9030.000 397.947		9.030 4		0.079240 3.383270 13.200000		3.8	122.308	72.2977	45.6084	32.2598	25.5287	21.5941	16.7168
ATOM 327 N THR A 30 40.368 14.600 -12.667 1.00 64.91 N									9.2400007 0.0222393	9.2400007 0.8828319		310 0.1892		9060.000 400.025		9.060 4		0.110708 3.383270 13.200000		3.9	123.118	72.8043	45.9595	32.5192	25.7258	21.7408	16.8032
ATOM 328 CA THR A 30 38.925 14.389 -12.767 1.00 64.91 C									9.2700005 0.0310875	9.2700005 0.9083561		311 0.1940		9090.000 396.452		9.090 5		0.142176 3.383270 13.200000		4	123.929	73.3069	46.3057	32.7739	25.8902	21.8715	16.9056
ATOM 329 C THR A 30 38.307 14.545 -11.386 1.00 64.91 C									9.3000002 0.0250194	9.3000002 0.9007957		312 0.2100		9120.000 400.795		9.120 5		0.173644 3.383270 13.200000		4.1	124.716	73.8115	46.6529	33.0006	26.0694	21.9985	16.9864
ATOM 330 O THR A 30 38.690 13.869 -10.434 1.00 64.91 O									9.3300009 0.0193914	9.3300009 0.8744213		313 0.2676		9150.000 396.950		9.150 3		0.205112 3.383270 13.200000		4.2	125.493	74.2971	46.9818	33.2304	26.2337	22.1415	17.0949
ATOM 331 CB THR A 30 38.589 13.014 -13.358 1.00 64.91 C									9.3600006 0.0374706	9.3600006 0.8659489		314 0.2173		9180.000 398.726		9.180 4		0.236580 3.383270 13.200000		4.3	126.271	74.8192	47.3266	33.4909	26.4508	22.2936	17.2171
ATOM 332 CG2 THR A 30 37.085 12.880 -13.609 1.00 64.91 C									9.3900003 0.0419879	9.3900003 0.8937522		315 0.1915		9210.000 401.052		9.210 3		0.268048 3.383270 13.200000		4.4	127.011	75.3246	47.674	33.756	26.6218	22.4476	17.337
ATOM 333 OG1 THR A 30 39.262 12.835 -14.590 1.00 64.91 O									9.4200001 0.0521169	9.4200001 0.8460978		316 0.1702		9240.000 402.144		9.240 3		0.299516 3.383270 13.200000		4.5	127.788	75.8425	48.0331	34.0145	26.8477	22.6001	17.4751
ATOM 334 H THR A 30 40.876 13.998 -12.035 1.00 64.91 H									9.4500008 0.0352627	9.4500008 0.8381595		317 0.2023		9270.000 401.909		9.270 4		0.330984 3.383270 13.200000		4.6	128.491	76.3482	48.3555	34.2684	27.0349	22.7272	17.5833
ATOM 335 HG1 THR A 30 40.186 13.013 -14.400 1.00 64.91 H									9.4800005 0.0170997	9.4800005 0.8781995		318 0.1522		9300.000 402.176		9.300 3		0.362452 3.383270 13.200000		4.7	129.224	76.8337	48.6789	34.4997	27.234	22.8474	17.6979
ATOM 336 N ASN A 31 37.322 15.431 -11.283 1.00 74.04 N									9.5100002 0.0307480	9.5100002 0.8669330		319 0.1419		9330.000 400.849		9.330 3		0.393920 3.383270 13.200000		4.8	129.91	77.2852	48.988	34.7249	27.3784	22.9658	17.8016
ATOM 337 CA ASN A 31 36.539 15.617 -10.073 1.00 74.04 C									9.5400009 0.0574485	9.5400009 0.8446400		320 0.1243		9360.000 405.580		9.360 4		0.425388 3.383270 13.200000		4.9	130.581	77.7575	49.3014	34.9587	27.5582	23.0941	17.9255
ATOM 338 C ASN A 31 35.307 14.696 -10.111 1.00 74.04 C									9.5700006 0.0550618	9.5700006 0.8366348		321 0.1382		9390.000 401.112		9.390 3		0.456856 3.383270 13.200000		5	131.241	78.2313	49.6135	35.1768	27.7607	23.2294	18.0461
ATOM 339 O ASN A 31 34.472 14.807 -11.012 1.00 74.04 O									9.6000004 0.0695366	9.6000004 0.8394645		322 0.0991		9420.000 402.869		9.420 2		0.488324 3.383270 13.200000		5.1	131.91	78.6864	49.9424	35.413	27.9504	23.3649	18.1731
ATOM 340 CB ASN A 31 36.213 17.115 -9.971 1.00 74.04 C									9.6300001 0.0310166	9.6300001 0.8857306		323 0.1117		9450.000 404.373		9.450 5		0.519792 3.383270 13.200000		5.2	132.557	79.1255	50.2517	35.6342	28.1141	23.4978	18.2776
ATOM 341 CG ASN A 31 35.519 17.477 -8.679 1.00 74.04 C									9.6600008 0.0506862	9.6600008 0.8749864		324 0.1279		9480.000 401.965		9.480 4		0.551260 3.383270 13.200000		5.3	133.159	79.5419	50.5472	35.8458	28.2541	23.6195	18.3831
ATOM 342 ND2 ASN A 31 35.587 18.721 -8.274 1.00 74.04 N									9.6900005 0.0410687	9.6900005 0.8957186		325 0.1676		9510.000 399.041		9.510 3		0.582728 3.383270 13.200000		5.4	133.765	79.9433	50.8017	36.0251	28.4005	23.7349	18.4575
ATOM 343 OD1 ASN A 31 34.898 16.660 -8.024 1.00 74.04 O									9.7200003 0.0510761	9.7200003 0.8705612		326 0.1392		9540.000 398.695		9.540 4		0.614196 3.383270 13.200000		5.5	134.392	80.354	51.0757	36.2252	28.5374	23.8341	18.5639
ATOM 344 H ASN A 31 37.067 15.974 -12.096 1.00 74.04 H									9.7500000 0.0242578	9.7500000 0.8700187		327 0.1425		9570.000 398.552		9.570 4		0.645664 3.383270 13.200000		5.6	134.988	80.7904	51.3696	36.4379	28.7006	23.9671	18.6784
ATOM 345 1HD2 ASN A 31 36.179 19.369 -8.774 1.00 74.04 H									9.7800007 0.0336535	9.7800007 0.8376824		328 0.1480		9600.000 398.602		9.600 3		0.677132 3.383270 10.500000		5.7	135.569	81.2072	51.6595	36.6366	28.8691	24.1091	18.7782
ATOM 346 2HD2 ASN A 31 35.190 18.928 -7.369 1.00 74.04 H									9.8100004 0.0774939	9.8100004 0.8709964		329 0.1716		9630.000 403.064		9.630 3		0.708600 3.383270 9.440000		5.8	136.157	81.5896	51.9342	36.8336	29.0352	24.2228	18.8861
ATOM 347 N PHE A 32 35.168 13.796 -9.133 1.00 82.63 N									9.8400002 0.0642022	9.8400002 0.8694310		330 0.1533		9660.000 402.861		9.660 4		0.740068 3.383270 12.100000		5.9	136.734	82.0029	52.1949	37.0292	29.1626	24.3396	18.975
ATOM 348 CA PHE A 32 34.030 12.873 -9.062 1.00 82.63 C									9.8700008 0.0845468	9.8700008 0.8610006		331 0.1512		9690.000 401.657		9.690 5		0.771536 3.383270 8.110000		6	137.294	82.3719	52.4607	37.2142	29.302	24.4418	19.0355
ATOM 349 C PHE A 32 32.731 13.521 -8.562 1.00 82.63 C									9.9000006 0.0524484	9.9000006 0.8771259		332 0.2187		9720.000 401.391		9.720 3		0.803004 3.383270 3.320000		6.1	137.849	82.7319	52.7223	37.41	29.4451	24.5515	19.12
ATOM 350 O PHE A 32 31.711 12.838 -8.524 1.00 82.63 O									9.9300003 0.0708943	9.9300003 0.8772733		333 0.1715		9750.000 401.449		9.750 4		0.834472 3.383270 2.790000		6.2	138.373	83.0913	52.9762	37.5741	29.5764	24.6365	19.2091
ATOM 351 CB PHE A 32 34.374 11.617 -8.247 1.00 82.63 C									9.9600000 0.0750643	9.9600000 0.8612000		334 0.1555		9780.000 396.484		9.780 4		0.865940 3.383270 6.250000		6.3	138.908	83.4701	53.2339	37.7684	29.7189	24.7271	19.3036
ATOM 352 CG PHE A 32 35.273 10.623 -8.950 1.00 82.63 C									9.9900007 0.0323581	9.9900007 0.8744125		335 0.1527		9810.000 400.314		9.810 5		0.897408 3.383270 9.440000		6.4	139.435	83.8391	53.4858	37.9459	29.8611	24.8222	19.3742
ATOM 353 CD1 PHE A 32 34.829 9.947 -10.104 1.00 82.63 C									10.0200005 0.0689690	10.0200005 0.8735068		336 0.1545		9840.000 402.650		9.840 4		0.928876 3.383270 12.100000		6.5	139.971	84.2104	53.7372	38.139	30.0172	24.9419	19.4635
ATOM 354 CD2 PHE A 32 36.527 10.312 -8.404 1.00 82.63 C									10.0500002 0.0851143	10.0500002 0.8971092		337 0.1607		9870.000 401.434		9.870 4		0.960344 3.383270 13.200000		6.6	140.472	84.5527	53.9732	38.3201	30.1344	25.0458	19.5437
ATOM 355 CE1 PHE A 32 35.642 8.972 -10.710 1.00 82.63 C									10.0800009 0.0769115	10.0800009 0.8912461		338 0.2298		9900.000 402.317		9.900 4		-0.015164 3.392130 13.200000		6.7	140.979	84.8966	54.2053	38.4762	30.2557	25.1455	19.6163
ATOM 356 CE2 PHE A 32 37.342 9.345 -9.013 1.00 82.63 C									10.1100006 0.0655466	10.1100006 0.8676203		339 0.1924		9930.000 402.525		9.930 3		0.016304 3.392130 13.200000		6.8	141.468	85.2538	54.4452	38.6509	30.3784	25.2626	19.6973
ATOM 357 CZ PHE A 32 36.902 8.671 -10.165 1.00 82.63 C									10.1400003 0.0453036	10.1400003 0.8982733		340 0.2123		9960.000 399.431		9.960 4		0.047772 3.392130 13.200000		6.9	141.979	85.6211	54.6887	38.8454	30.5371	25.3721	19.7878
ATOM 358 H PHE A 32 35.859 13.766 -8.396 1.00 82.63 H									10.1700001 0.0700794	10.1700001 0.9261028		341 0.2633		9990.000 400.633		9.990 4		0.079240 3.392130 13.200000		7	142.472	85.9788	54.9058	39.0239	30.6716	25.4743	19.8801
ATOM 359 N ARG A 33 32.691 14.824 -8.248 1.00 86.57 N									10.2000008 0.0776815	10.2000008 0.9482609		342 0.2151		10020.000 403.387		10.020 4		0.110708 3.392130 13.200000		7.1	142.964	86.3224	55.1327	39.196	30.8156	25.5942	19.9596
ATOM 360 CA ARG A 33 31.450 15.526 -7.855 1.00 86.57 C									10.2300005 0.0465458	10.2300005 0.9283739		343 0.2169		10050.000 395.144		10.050 4		0.142176 3.392130 13.200000		7.2	143.448	86.664	55.3782	39.3732	30.9424	25.7417	20.0432
ATOM 361 C ARG A 33 30.307 15.298 -8.840 1.00 86.57 C									10.2600002 0.0679663	10.2600002 0.9478347		344 0.1955		10080.000 396.986		10.080 3		0.173644 3.392130 13.200000		7.3	143.915	86.9903	55.6028	39.551	31.0705	25.8301	20.1311
ATOM 362 O ARG A 33 29.206 14.975 -8.416 1.00 86.57 O									10.2900009 0.0363026	10.2900009 0.9293150		345 0.1988		10110.000 401.498		10.110 4		0.205112 3.392130 13.200000		7.4	144.368	87.2961	55.8224	39.6994	31.1858	25.9233	20.2025
ATOM 363 CB ARG A 33 31.694 17.034 -7.722 1.00 86.57 C									10.3200006 0.0838884	10.3200006 0.9301184		346 0.1708		10140.000 401.937		10.140 5		0.236580 3.392130 13.200000		7.5	144.815	87.6035	56.0323	39.8577	31.3092	26.0102	20.2688
ATOM 364 CG ARG A 33 32.334 17.402 -6.382 1.00 86.57 C									10.3500004 0.0606649	10.3500004 0.9236801		347 0.1942		10170.000 398.667		10.170 3		0.268048 3.392130 13.200000		7.6	145.283	87.9344	56.2577	40.0384	31.4408	26.1083	20.35
ATOM 365 CD ARG A 33 32.635 18.899 -6.353 1.00 86.57 C									10.3800001 0.0204053	10.3800001 0.9278658		348 0.1677		10200.000 398.392		10.200 4		0.299516 3.392130 13.200000		7.7	145.74	88.2516	56.4864	40.2234	31.5743	26.2272	20.4318
ATOM 366 NE ARG A 33 33.381 19.259 -5.140 1.00 86.57 N									10.4100008 0.0741394	10.4100008 0.9243665		349 0.1537		10230.000 405.467		10.230 3		0.330984 3.392130 13.200000		7.8	146.179	88.557	56.6854	40.3951	31.7012	26.3332	20.5055
ATOM 367 CZ ARG A 33 33.884 20.446 -4.869 1.00 86.57 C									10.4400005 0.0722502	10.4400005 0.8905191		350 0.1826		10260.000 396.586		10.260 4		0.362452 3.392130 13.200000		7.9	146.605	88.8294	56.9099	40.54	31.8215	26.4409	20.5952
ATOM 368 NH1 ARG A 33 33.725 21.457 -5.678 1.00 86.57 N1+									10.4700003 0.0641454	10.4700003 0.8610397		351 0.2368		10290.000 398.475		10.290 5		0.393920 3.392130 13.200000		8	147.028	89.1131	57.1115	40.7035	31.9189	26.542	20.6897
ATOM 369 NH2 ARG A 33 34.553 20.633 -3.767 1.00 86.57 N									10.5000010 0.0603086	10.5000010 0.8410536		352 0.2280		10320.000 408.452		10.320 4		0.425388 3.392130 13.200000		8.1	147.455	89.4254	57.3329	40.8836	32.0672	26.6662	20.7851
ATOM 370 H ARG A 33 33.555 15.347 -8.267 1.00 86.57 H									10.5300007 0.0934128	10.5300007 0.8159691		353 0.2462		10350.000 405.555		10.350 3		0.456856 3.392130 13.200000		8.2	147.882	89.73	57.5469	41.0111	32.1981	26.7781	20.8764
ATOM 371 HE ARG A 33 33.227 18.653 -4.347 1.00 86.57 H									10.5600004 0.0433374	10.5600004 0.7780747		354 0.2860		10380.000 404.030		10.380 4		0.488324 3.392130 13.200000		8.3	148.315	90.0453	57.7733	41.1915	32.3519	26.9064	20.9825
ATOM 372 1HH1 ARG A 33 33.054 21.357 -6.427 1.00 86.57 H									10.5900002 0.0876341	10.5900002 0.7920826		355 0.2433		10410.000 402.234		10.410 4		0.519792 3.392130 12.100000		8.4	148.743	90.3404	57.9827	41.3759	32.4816	27.0142	21.0747
ATOM 373 2HH1 ARG A 33 33.977 22.393 -5.393 1.00 86.57 H									10.6200008 0.0487904	10.6200008 0.8056180		356 0.3056		10440.000 400.531		10.440 4		0.551260 3.392130 13.200000		8.5	149.145	90.6529	58.2062	41.5536	32.6376	27.152	21.1745
ATOM 374 1HH2 ARG A 33 34.586 19.889 -3.085 1.00 86.57 H									10.6500006 0.0565454	10.6500006 0.8382398		357 0.2923		10470.000 403.827		10.470 3		0.582728 3.392130 13.200000		8.6	149.547	90.9438	58.4081	41.7005	32.754	27.2289	21.2509
ATOM 375 2HH2 ARG A 33 34.861 21.561 -3.514 1.00 86.57 H									10.6800003 0.0582893	10.6800003 0.8261864		358 0.2349		10500.000 405.112		10.500 4		0.614196 3.392130 13.200000		8.7	149.957	91.2356	58.6276	41.8596	32.8697	27.3062	21.3618
ATOM 376 N ARG A 34 30.580 15.370 -10.148 1.00 84.07 N									10.7100000 0.0528949	10.7100000 0.8500703		359 0.2223		10530.000 400.400		10.530 2		0.645664 3.392130 10.500000		8.8	150.348	91.5312	58.8214	42.0208	32.9943	27.3943	21.4569
ATOM 377 CA ARG A 34 29.586 15.096 -11.204 1.00 84.07 C									10.7400007 0.0834695	10.7400007 0.8464724		360 0.1881		10560.000 399.016		10.560 2		0.677132 3.392130 5.980000		8.9	150.76	91.8301	59.033	42.1736	33.1363	27.5035	21.5329
ATOM 378 C ARG A 34 29.143 13.629 -11.266 1.00 84.07 C									10.7700005 0.0703552	10.7700005 0.8245165		361 0.1555		10590.000 401.679		10.590 2		0.708600 3.392130 5.580000		9	151.105	92.1049	59.2165	42.3085	33.2385	27.596	21.595
ATOM 379 O ARG A 34 28.065 13.323 -11.767 1.00 84.07 O									10.8000002 0.0445880	10.8000002 0.8314413		362 0.1486		10620.000 404.483		10.620 2		0.740068 3.392130 5.980000		9.1	151.475	92.3724	59.3937	42.4296	33.3215	27.676	21.6752
ATOM 380 CB ARG A 34 30.140 15.590 -12.550 1.00 84.07 C									10.8300009 0.0847708	10.8300009 0.8132052		363 0.1296		10650.000 403.112		10.650 2		0.771536 3.392130 8.770000		9.2	151.851	92.6294	59.566	42.5598	33.4373	27.7366	21.7441
ATOM 381 CG ARG A 34 29.219 15.225 -13.728 1.00 84.07 C									10.8600006 0.0371483	10.8600006 0.7924005		364 0.1253		10680.000 397.764		10.680 4		0.803004 3.392130 5.450000		9.3	152.229	92.9011	59.7629	42.6904	33.5466	27.8227	21.8071
ATOM 382 CD ARG A 34 29.596 15.939 -15.022 1.00 84.07 C									10.8900003 0.0165007	10.8900003 0.7749840		365 0.1222		10710.000 400.487		10.710 4		0.834472 3.392130 2.530000		9.4	152.621	93.1833	59.9468	42.836	33.661	27.9118	21.8749
ATOM 383 NE ARG A 34 29.107 17.316 -14.997 1.00 84.07 N									10.9200001 0.0554968	10.9200001 0.7758651		366 0.1455		10740.000 399.203		10.740 4		0.865940 3.392130 4.650000		9.5	152.978	93.4335	60.1212	42.9777	33.7662	28.0054	21.9532
ATOM 384 CZ ARG A 34 29.443 18.286 -15.815 1.00 84.07 C									10.9500008 0.0267061	10.9500008 0.7941902		367 0.1951		10770.000 402.306		10.770 4		0.897408 3.392130 7.710000		9.6	153.348	93.6835	60.288	43.0945	33.8901	28.1058	22.0318
ATOM 385 NH1 ARG A 34 30.179 18.111 -16.870 1.00 84.07 N1+									10.9800005 0.0439788	10.9800005 0.8081396		368 0.2798		10800.000 401.396		10.800 4		0.928876 3.392130 12.100000		9.7	153.704	93.9322	60.4748	43.206	34.0019	28.1928	22.0987
ATOM 386 NH2 ARG A 34 29.041 19.487 -15.554 1.00 84.07 N									11.0100002 0.0393145	11.0100002 0.8166564		369 0.2184		10830.000 403.759		10.830 4		0.960344 3.392130 13.200000		9.8	154.064	94.1814	60.6469	43.3417	34.1124	28.2998	22.1714
ATOM 387 H ARG A 34 31.513 15.656 -10.410 1.00 84.07 H									11.0400009 0.0453155	11.0400009 0.8164586		370 0.1987		10860.000 400.765		10.860 4		-0.015164 3.400990 13.200000		9.9	154.439	94.4266	60.8137	43.4737	34.2151	28.3706	22.2331
ATOM 388 HE ARG A 34 28.537 17.577 -14.205 1.00 84.07 H									11.0700006 0.0330683	11.0700006 0.8099722		371 0.1722		10890.000 401.063		10.890 4		0.016304 3.400990 13.200000		10	154.794	94.6708	60.9824	43.606	34.332	28.4564	22.3061
ATOM 389 1HH1 ARG A 34 30.353 17.172 -17.198 1.00 84.07 H									11.1000004 0.0320025	11.1000004 0.8107252		372 0.2171		10920.000 397.041		10.920 4		0.047772 3.400990 13.200000		10.1	155.123	94.9031	61.1407	43.7281	34.4303	28.5622	22.3682
ATOM 390 2HH1 ARG A 34 30.512 18.911 -17.389 1.00 84.07 H									11.1300001 0.0394363	11.1300001 0.7760102		373 0.1605		10950.000 399.703		10.950 6		0.079240 3.400990 13.200000		10.2	155.469	95.1336	61.3179	43.8506	34.5409	28.646	22.4329
ATOM 391 1HH2 ARG A 34 29.324 20.286 -16.103 1.00 84.07 H									11.1600008 0.0293280	11.1600008 0.7924347		374 0.1839		10980.000 402.835		10.980 3		0.110708 3.400990 13.200000		10.3	155.795	95.3679	61.4853	43.9879	34.6593	28.7288	22.4927
ATOM 392 2HH2 ARG A 34 28.628 19.624 -14.643 1.00 84.07 H									11.1900005 0.0388034	11.1900005 0.8072495		375 0.1924		11010.000 399.857		11.010 3		0.142176 3.400990 13.200000		10.4	156.12	95.6162	61.6563	44.0879	34.7711	28.7943	22.554
ATOM 393 N PHE A 35 29.982 12.696 -10.822 1.00 87.24 N									11.2200003 0.0526392	11.2200003 0.8150791		376 0.2619		11040.000 399.319		11.040 4		0.173644 3.400990 13.200000		10.5	156.435	95.8453	61.8108	44.2033	34.8615	28.8573	22.6073
ATOM 394 CA PHE A 35 29.577 11.298 -10.692 1.00 87.24 C									11.2500010 0.0465015	11.2500010 0.8519589		377 0.2794		11070.000 400.010		11.070 3		0.205112 3.400990 13.200000		10.6	156.765	96.0794	61.9907	44.3393	34.9631	28.9287	22.6526
ATOM 395 C PHE A 35 28.677 11.122 -9.465 1.00 87.24 C									11.2800007 0.0461863	11.2800007 0.8544111		378 0.3448		11100.000 402.974		11.100 4		0.236580 3.400990 13.200000		10.7	157.087	96.3134	62.1564	44.4662	35.0733	28.9982	22.6996
ATOM 396 O PHE A 35 27.582 10.581 -9.579 1.00 87.24 O									11.3100004 0.0439524	11.3100004 0.8210125		379 0.3753		11130.000 400.704		11.130 4		0.268048 3.400990 13.200000		10.8	157.424	96.5419	62.3169	44.5878	35.1795	29.0898	22.7725
ATOM 397 CB PHE A 35 30.817 10.397 -10.645 1.00 87.24 C									11.3400002 0.0413631	11.3400002 0.8160045		380 0.4965		11160.000 402.622		11.160 5		0.299516 3.400990 13.200000		10.9	157.759	96.7816	62.4707	44.7015	35.2846	29.1629	22.8424
ATOM 398 CG PHE A 35 30.480 8.960 -10.319 1.00 87.24 C									11.3700008 0.0348295	11.3700008 0.7816550		381 0.4438		11190.000 399.343		11.190 3		0.330984 3.400990 13.200000		11	158.084	97.0151	62.6443	44.8183	35.371	29.2644	22.9047
ATOM 399 CD1 PHE A 35 30.703 8.457 -9.022 1.00 87.24 C									11.4000006 0.0288838	11.4000006 0.7904627		382 0.3698		11220.000 399.762		11.220 4		0.362452 3.400990 13.200000		11.1	158.386	97.2495	62.8131	44.9426	35.4775	29.3596	22.9733
ATOM 400 CD2 PHE A 35 29.871 8.147 -11.293 1.00 87.24 C									11.4300003 0.0523737	11.4300003 0.7670038		383 0.3130		11250.000 395.760		11.250 4		0.393920 3.400990 13.200000		11.2	158.71	97.4774	62.9789	45.0667	35.5853	29.4442	23.0496
ATOM 401 CE1 PHE A 35 30.321 7.144 -8.703 1.00 87.24 C									11.4600010 0.0667971	11.4600010 0.7576025		384 0.2905		11280.000 400.452		11.280 4		0.425388 3.400990 13.200000		11.3	159.035	97.701	63.128	45.1873	35.6916	29.5164	23.1233
ATOM 402 CE2 PHE A 35 29.479 6.839 -10.968 1.00 87.24 C									11.4900007 0.0694361	11.4900007 0.7629368		385 0.2198		11310.000 398.389		11.310 5		0.456856 3.400990 13.200000		11.4	159.344	97.9225	63.3014	45.3169	35.7761	29.6195	23.1959
ATOM 403 CZ PHE A 35 29.705 6.335 -9.675 1.00 87.24 C									11.5200005 0.0718942	11.5200005 0.7643436		386 0.2736		11340.000 394.798		11.340 4		0.488324 3.400990 10.500000		11.5	159.655	98.1537	63.4695	45.4553	35.8892	29.7095	23.2733
ATOM 404 H PHE A 35 30.816 12.996 -10.338 1.00 87.24 H									11.5500002 0.0839887	11.5500002 0.7748193		387 0.2013		11370.000 400.911		11.370 2		0.519792 3.400990 8.770000		11.6	159.945	98.3665	63.6196	45.5664	35.9839	29.8013	23.3388
ATOM 405 N PHE A 36 29.101 11.647 -8.317 1.00 89.39 N									11.5800009 0.0534970	11.5800009 0.7696716		388 0.1851		11400.000 404.766		11.400 4		0.551260 3.400990 13.200000		11.7	160.246	98.5744	63.7536	45.6796	36.0714	29.8725	23.4103
ATOM 406 CA PHE A 36 28.363 11.555 -7.061 1.00 89.39 C									11.6100006 0.0574428	11.6100006 0.7872279		389 0.1811		11430.000 400.631		11.430 2		0.582728 3.400990 13.200000		11.8	160.512	98.7807	63.9288	45.7811	36.152	29.9394	23.4703
ATOM 407 C PHE A 36 27.046 12.341 -7.055 1.00 89.39 C									11.6400003 0.0572609	11.6400003 0.7948703		390 0.1931		11460.000 397.968		11.460 3		0.614196 3.400990 13.200000		11.9	160.794	98.986	64.0984	45.9056	36.2595	30.0064	23.5324
ATOM 408 O PHE A 36 26.101 11.929 -6.390 1.00 89.39 O									11.6700010 0.0508718	11.6700010 0.7982951		391 0.1691		11490.000 403.296		11.490 3		0.645664 3.400990 13.200000		12	161.075	99.1985	64.2815	46.0277	36.3651	30.0892	23.6029
ATOM 409 CB PHE A 36 29.288 11.989 -5.921 1.00 89.39 C									11.7000008 0.0878371	11.7000008 0.7882838		392 0.1534		11520.000 399.942		11.520 3		0.677132 3.400990 7.050000		12.1	161.372	99.405	64.4432	46.1579	36.4595	30.161	23.6595
ATOM 410 CG PHE A 36 30.375 10.976 -5.601 1.00 89.39 C									11.7300005 0.0546194	11.7300005 0.8182763		393 0.1648		11550.000 402.066		11.550 4		0.708600 3.400990 4.390000		12.2	161.637	99.6066	64.5858	46.2723	36.5425	30.2205	23.7045
ATOM 411 CD1 PHE A 36 30.042 9.634 -5.320 1.00 89.39 C									11.7600002 0.0541762	11.7600002 0.8251274		394 0.1382		11580.000 402.545		11.580 5		0.740068 3.400990 6.510000		12.3	161.914	99.8049	64.7304	46.3727	36.6141	30.2775	23.7455
ATOM 412 CD2 PHE A 36 31.726 11.369 -5.590 1.00 89.39 C									11.7900009 0.0677719	11.7900009 0.8411999		395 0.1277		11610.000 400.688		11.610 5		0.771536 3.400990 6.250000		12.4	162.181	100.009	64.8777	46.4952	36.7038	30.3445	23.805
ATOM 413 CE1 PHE A 36 31.051 8.695 -5.044 1.00 89.39 C									11.8200006 0.0521559	11.8200006 0.8307627		396 0.1512		11640.000 399.580		11.640 4		0.803004 3.400990 4.920000		12.5	162.467	100.201	65.0254	46.61	36.7942	30.4008	23.8562
ATOM 414 CE2 PHE A 36 32.734 10.429 -5.314 1.00 89.39 C									11.8500004 0.0593204	11.8500004 0.8368360		397 0.1115		11670.000 396.272		11.670 3		0.834472 3.400990 3.720000		12.6	162.738	100.387	65.1507	46.7071	36.8706	30.4403	23.9031
ATOM 415 CZ PHE A 36 32.398 9.092 -5.048 1.00 89.39 C									11.8800001 0.0459659	11.8800001 0.8248899		398 0.1213		11700.000 401.455		11.700 4		0.865940 3.400990 3.460000		12.7	163.045	100.584	65.2889	46.8167	36.9452	30.5047	23.973
ATOM 416 H PHE A 36 30.013 12.080 -8.291 1.00 89.39 H									11.9100008 0.0703646	11.9100008 0.8067489		399 0.1332		11730.000 399.441		11.730 3		0.897408 3.400990 7.310000		12.8	163.331	100.793	65.4361	46.9378	37.0426	30.5777	24.0239
ATOM 417 N SER A 37 26.925 13.407 -7.848 1.00 89.09 N									11.9400005 0.0477570	11.9400005 0.7775586		400 0.1432		11760.000 404.944		11.760 4		0.928876 3.400990 10.500000		12.9	163.617	100.978	65.5644	47.0485	37.1268	30.6422	24.0852
ATOM 418 CA SER A 37 25.664 14.140 -8.006 1.00 89.09 C									11.9700003 0.0506991	11.9700003 0.7809907		401 0.1635		11790.000 405.261		11.790 4		0.960344 3.400990 13.200000		13	163.88	101.153	65.6644	47.1415	37.2026	30.6852	24.1263
ATOM 419 C SER A 37 24.548 13.302 -8.639 1.00 89.09 C									12.0000010 0.0452936	12.0000010 0.7656338		402 0.1960		11820.000 404.904		11.820 4		-0.015164 3.409850 13.200000		13.1	164.153	101.336	65.7887	47.2299	37.271	30.7525	24.1757
ATOM 420 O SER A 37 23.378 13.600 -8.420 1.00 89.09 O									12.0300007 0.0900678	12.0300007 0.7382617		403 0.2450		11850.000 398.455		11.850 3		0.016304 3.409850 13.200000		13.2	164.408	101.524	65.9084	47.3298	37.3497	30.8174	24.2108
ATOM 421 CB SER A 37 25.881 15.417 -8.819 1.00 89.09 C									12.0600004 0.0187260	12.0600004 0.7510819		404 0.1715		11880.000 402.622		11.880 5		0.047772 3.409850 13.200000		13.3	164.693	101.723	66.0618	47.4356	37.4495	30.9016	24.2777
ATOM 422 OG SER A 37 26.288 15.108 -10.139 1.00 89.09 O									12.0900002 0.0875708	12.0900002 0.7621951		405 0.1864		11910.000 402.221		11.910 4		0.079240 3.409850 13.200000		13.4	164.961	101.905	66.1752	47.5412	37.5385	30.9549	24.3324
ATOM 423 H SER A 37 27.739 13.763 -8.329 1.00 89.09 H									12.1200008 0.0497692	12.1200008 0.7581890		406 0.1525		11940.000 393.439		11.940 4		0.110708 3.409850 13.200000		13.5	165.229	102.103	66.3225	47.6446	37.6241	31.0251	24.3834
ATOM 424 HG SER A 37 26.231 15.904 -10.673 1.00 89.09 H									12.1500006 0.0991404	12.1500006 0.7492930		407 0.1533		11970.000 401.155		11.970 4		0.142176 3.409850 13.200000		13.6	165.494	102.312	66.4693	47.7752	37.7265	31.1323	24.4366
ATOM 425 N LYS A 38 24.876 12.217 -9.359 1.00 88.02 N									12.1800003 0.0511113	12.1800003 0.7402879		408 0.1342		12000.000 406.589		12.000 4		0.173644 3.409850 13.200000		13.7	165.742	102.506	66.6039	47.885	37.8032	31.2184	24.4962
ATOM 426 CA LYS A 38 23.890 11.307 -9.977 1.00 88.02 C									12.2100010 0.0615395	12.2100010 0.7466511		409 0.1273		12030.000 403.370		12.030 4		0.205112 3.409850 13.200000		13.8	166.002	102.691	66.7279	47.993	37.8928	31.2952	24.5686
ATOM 427 C LYS A 38 23.046 10.547 -8.960 1.00 88.02 C									12.2400007 0.0633363	12.2400007 0.7340853		410 0.1399		12060.000 406.649		12.060 4		0.236580 3.409850 13.200000		13.9	166.261	102.874	66.8618	48.0922	37.9806	31.3533	24.6283
ATOM 428 O LYS A 38 21.944 10.134 -9.297 1.00 88.02 O									12.2700005 0.0820481	12.2700005 0.7562572		411 0.2452		12090.000 401.631		12.090 4		0.268048 3.409850 13.200000		14	166.529	103.051	66.9986	48.2045	38.0627	31.4284	24.6834
ATOM 429 CB LYS A 38 24.589 10.281 -10.877 1.00 88.02 C									12.3000002 0.0571189	12.3000002 0.7373120		412 0.1686		12120.000 401.991		12.120 4		0.299516 3.409850 13.200000		14.1	166.762	103.227	67.129	48.3153	38.1443	31.4837	24.7545
ATOM 430 CG LYS A 38 25.353 10.960 -12.010 1.00 88.02 C									12.3300009 0.0817586	12.3300009 0.7237930		413 0.2514		12150.000 398.845		12.150 4		0.330984 3.409850 13.200000		14.2	167.016	103.404	67.2312	48.4263	38.2197	31.5442	24.8012
ATOM 431 CD LYS A 38 26.104 9.928 -12.860 1.00 88.02 C									12.3600006 0.0648976	12.3600006 0.6866987		414 0.1695		12180.000 405.329		12.180 4		0.362452 3.409850 13.200000		14.3	167.269	103.596	67.3476	48.5095	38.2907	31.5965	24.8463
ATOM 432 CE LYS A 38 26.952 10.645 -13.912 1.00 88.02 C									12.3900003 0.0540249	12.3900003 0.7106839		415 0.1997		12210.000 404.807		12.210 4		0.393920 3.409850 13.200000		14.4	167.543	103.788	67.4778	48.6239	38.365	31.6852	24.9078
ATOM 433 NZ LYS A 38 26.093 11.469 -14.790 1.00 88.02 N1+									12.4200010 0.0566321	12.4200010 0.7658377		416 0.2110		12240.000 404.499		12.240 4		0.425388 3.409850 13.200000		14.5	167.783	103.967	67.612	48.7286	38.4496	31.7464	24.96
ATOM 434 H LYS A 38 25.858 12.016 -9.483 1.00 88.02 H									12.4500008 0.0421966	12.4500008 0.7695208		417 0.1925		12270.000 401.017		12.270 5		0.456856 3.409850 12.100000		14.6	168.025	104.141	67.7136	48.8277	38.5166	31.7948	25.0005
ATOM 435 HZ1 LYS A 38 26.620 11.944 -15.508 1.00 88.02 H									12.4800005 0.0663951	12.4800005 0.7834413		418 0.2133		12300.000 404.457		12.300 3		0.488324 3.409850 13.200000		14.7	168.256	104.303	67.8107	48.929	38.587	31.8306	25.0506
ATOM 436 HZ2 LYS A 38 25.563 12.128 -14.239 1.00 88.02 H									12.5100002 0.0566795	12.5100002 0.7658890		419 0.1714		12330.000 407.618		12.330 4		0.519792 3.409850 10.500000		14.8	168.496	104.474	67.9277	49.0158	38.6443	31.9056	25.0989
ATOM 437 HZ3 LYS A 38 25.416 10.864 -15.234 1.00 88.02 H									12.5400009 0.0673893	12.5400009 0.8006617		420 0.1967		12360.000 407.880		12.360 5		0.551260 3.409850 13.200000		14.9	168.734	104.663	68.0525	49.1138	38.7183	31.981	25.1392
ATOM 438 N PHE A 39 23.560 10.369 -7.743 1.00 86.95 N									12.5700006 0.0280661	12.5700006 0.8075693		421 0.1569		12390.000 407.100		12.390 3		0.582728 3.409850 13.200000		15	168.987	104.832	68.1842	49.2052	38.7949	32.0505	25.1998
ATOM 439 CA PHE A 39 22.821 9.754 -6.639 1.00 86.95 C									12.6000004 0.0562815	12.6000004 0.8102376		422 0.1579		12420.000 401.475		12.420 5		0.614196 3.409850 12.100000		15.1	169.225	104.998	68.29	49.2884	38.8636	32.1136	25.2669
ATOM 440 C PHE A 39 21.725 10.669 -6.087 1.00 86.95 C									12.6300011 0.0551218	12.6300011 0.7997298		423 0.1584		12450.000 399.189		12.450 4		0.645664 3.409850 13.200000		15.2	169.472	105.172	68.4432	49.3824	38.9265	32.2124	25.3382
ATOM 441 O PHE A 39 20.910 10.206 -5.303 1.00 86.95 O									12.6600008 0.0673522	12.6600008 0.8037053		424 0.1546		12480.000 401.631		12.480 3		0.677132 3.409850 5.980000		15.3	169.717	105.344	68.5569	49.4894	38.9876	32.2615	25.3762
ATOM 442 CB PHE A 39 23.798 9.347 -5.528 1.00 86.95 C									12.6900005 0.0767653	12.6900005 0.8007166		425 0.1987		12510.000 402.832		12.510 5		0.708600 3.409850 3.850000		15.4	169.956	105.518	68.6974	49.6022	39.059	32.3406	25.429
ATOM 443 CG PHE A 39 24.727 8.206 -5.890 1.00 86.95 C									12.7200003 0.0519194	12.7200003 0.7925045		426 0.2080		12540.000 401.394		12.540 4		0.740068 3.409850 5.580000		15.5	170.189	105.671	68.8211	49.6877	39.1275	32.3921	25.4825
ATOM 444 CD1 PHE A 39 24.402 6.890 -5.514 1.00 86.95 C									12.7500010 0.0492364	12.7500010 0.7976351		427 0.2749		12570.000 401.450		12.570 5		0.771536 3.409850 4.650000		15.6	170.413	105.831	68.9503	49.7551	39.1934	32.4453	25.539
ATOM 445 CD2 PHE A 39 25.920 8.454 -6.593 1.00 86.95 C									12.7800007 0.0795813	12.7800007 0.7894406		428 0.3084		12600.000 400.910		12.600 4		0.803004 3.409850 3.590000		15.7	170.645	105.996	69.0773	49.8555	39.2622	32.5152	25.5812
ATOM 446 CE1 PHE A 39 25.283 5.835 -5.810 1.00 86.95 C									12.8100004 0.0648864	12.8100004 0.8214638		429 0.2947		12630.000 402.389		12.630 3		0.834472 3.409850 4.650000		15.8	170.856	106.152	69.1952	49.9464	39.332	32.5626	25.634
ATOM 447 CE2 PHE A 39 26.802 7.402 -6.892 1.00 86.95 C									12.8400002 0.0467214	12.8400002 0.8022590		430 0.3077		12660.000 400.113		12.660 4		0.865940 3.409850 5.050000		15.9	171.051	106.291	69.2859	50.0245	39.4009	32.6084	25.6799
ATOM 448 CZ PHE A 39 26.491 6.095 -6.482 1.00 86.95 C									12.8700008 0.0819833	12.8700008 0.7736865		431 0.3728		12690.000 399.233		12.690 5		0.897408 3.409850 7.310000		16	171.261	106.44	69.3991	50.0886	39.4864	32.6462	25.7123
ATOM 449 H PHE A 39 24.470 10.759 -7.541 1.00 86.95 H									12.9000006 0.0441119	12.9000006 0.7654139		432 0.3969		12720.000 401.282		12.720 4		0.928876 3.409850 10.500000		16.1	171.492	106.6	69.5186	50.1774	39.56	32.7162	25.76
ATOM 450 N ASN A 40 21.716 11.952 -6.477 1.00 87.26 N									12.9300003 0.0675538	12.9300003 0.7633498		433 0.3307		12750.000 396.763		12.750 4		0.960344 3.409850 12.100000		16.2	171.71	106.759	69.6383	50.2579	39.6441	32.7799	25.8119
ATOM 451 CA ASN A 40 20.711 12.935 -6.079 1.00 87.26 C									12.9600010 0.0882942	12.9600010 0.7551629		434 0.3926		12780.000 397.153		12.780 4		-0.015164 3.418710 13.200000		16.3	171.944	106.915	69.7442	50.3366	39.7239	32.8246	25.8599
ATOM 452 C ASN A 40 20.447 12.961 -4.560 1.00 87.26 C									12.9900007 0.0617722	12.9900007 0.7860727		435 0.2750		12810.000 398.035		12.810 4		0.016304 3.418710 13.200000		16.4	172.146	107.081	69.8612	50.4223	39.8188	32.873	25.9122
ATOM 453 O ASN A 40 19.310 13.045 -4.106 1.00 87.26 O									13.0200005 0.0621127	13.0200005 0.8045092		436 0.1841		12840.000 399.282		12.840 4		0.047772 3.418710 13.200000		16.5	172.369	107.245	69.9867	50.5001	39.8789	32.9357	25.9495
ATOM 454 CB ASN A 40 19.450 12.739 -6.933 1.00 87.26 C									13.0500002 0.0566383	13.0500002 0.7846494		437 0.1239		12870.000 395.652		12.870 4		0.079240 3.418710 13.200000		16.6	172.582	107.402	70.0982	50.5816	39.9549	32.9832	25.9964
ATOM 455 CG ASN A 40 18.520 13.932 -6.822 1.00 87.26 C									13.0800009 0.0808665	13.0800009 0.7960639		438 0.1422		12900.000 399.498		12.900 3		0.110708 3.418710 13.200000		16.7	172.806	107.548	70.2116	50.6599	40.0269	33.0335	26.0335
ATOM 456 ND2 ASN A 40 17.231 13.704 -6.758 1.00 87.26 N									13.1100006 0.0532134	13.1100006 0.8047815		439 0.1116		12930.000 398.319		12.930 4		0.142176 3.418710 13.200000		16.8	173.032	107.703	70.3242	50.745	40.1163	33.0787	26.0856
ATOM 457 OD1 ASN A 40 18.946 15.079 -6.828 1.00 87.26 O									13.1400003 0.0584047	13.1400003 0.7587812		440 0.1123		12960.000 395.329		12.960 4		0.173644 3.418710 13.200000		16.9	173.26	107.856	70.456	50.8296	40.1743	33.1474	26.115
ATOM 458 H ASN A 40 22.397 12.255 -7.158 1.00 87.26 H									13.1700010 0.0805613	13.1700010 0.7579541		441 0.1338		12990.000 398.993		12.990 4		0.205112 3.418710 13.200000		17	173.498	108.015	70.5654	50.9307	40.2476	33.2107	26.1536
ATOM 459 1HD2 ASN A 40 16.902 12.761 -6.607 1.00 87.26 H									13.2000008 0.0816361	13.2000008 0.7310343		442 0.1344		13020.000 396.849		13.020 4		0.236580 3.418710 13.200000		17.1	173.731	108.189	70.6941	51.0359	40.321	33.2812	26.2171
ATOM 460 2HD2 ASN A 40 16.641 14.500 -6.562 1.00 87.26 H									13.2300005 0.0560000	13.2300005 0.7331440		443 0.1479		13050.000 396.512		13.050 4		0.268048 3.418710 13.200000		17.2	173.946	108.327	70.7832	51.1133	40.3894	33.3314	26.2623
ATOM 461 N VAL A 41 21.518 12.861 -3.768 1.00 89.61 N									13.2600002 0.0748750	13.2600002 0.7346519		444 0.1536		13080.000 400.307		13.080 5		0.299516 3.418710 13.200000		17.3	174.148	108.456	70.8757	51.1995	40.4462	33.3812	26.3108
ATOM 462 CA VAL A 41 21.429 12.855 -2.305 1.00 89.61 C									13.2900009 0.0605451	13.2900009 0.7229695		445 0.1783		13110.000 398.510		13.110 4		0.330984 3.418710 13.200000		17.4	174.346	108.611	70.9732	51.315	40.5178	33.4405	26.3656
ATOM 463 C VAL A 41 20.860 14.193 -1.840 1.00 89.61 C									13.3200006 0.0614424	13.3200006 0.7006512		446 0.1947		13140.000 398.351		13.140 4		0.362452 3.418710 13.200000		17.5	174.546	108.766	71.0697	51.4104	40.5989	33.5038	26.4222
ATOM 464 O VAL A 41 21.457 15.247 -2.066 1.00 89.61 O									13.3500004 0.0503316	13.3500004 0.6853788		447 0.1672		13170.000 399.298		13.170 3		0.393920 3.418710 13.200000		17.6	174.76	108.908	71.1567	51.51	40.6663	33.5662	26.479
ATOM 465 CB VAL A 41 22.801 12.588 -1.668 1.00 89.61 C									13.3800011 0.0838097	13.3800011 0.6800029		448 0.1837		13200.000 400.195		13.200 4		0.425388 3.418710 10.500000		17.7	174.954	109.059	71.2681	51.5999	40.7461	33.6242	26.5337
ATOM 466 CG1 VAL A 41 22.740 12.581 -0.136 1.00 89.61 C									13.4100008 0.0633942	13.4100008 0.6788324		449 0.1492		13230.000 406.966		13.230 4		0.456856 3.418710 13.200000		17.8	175.166	109.21	71.3805	51.7104	40.8302	33.6974	26.5975
ATOM 467 CG2 VAL A 41 23.382 11.240 -2.117 1.00 89.61 C									13.4400005 0.0486348	13.4400005 0.6814242		450 0.1432		13260.000 400.326		13.260 4		0.488324 3.418710 8.770000		17.9	175.354	109.366	71.4974	51.8072	40.9132	33.7733	26.6585
ATOM 468 H VAL A 41 22.425 12.770 -4.201 1.00 89.61 H									13.4700003 0.0610704	13.4700003 0.7212132		451 0.1476		13290.000 400.905		13.290 4		0.519792 3.418710 8.770000		18	175.548	109.496	71.5798	51.8954	40.9828	33.8241	26.7139
ATOM 469 N GLN A 42 19.707 14.144 -1.181 1.00 91.12 N									13.5000010 0.0999121	13.5000010 0.7330159		452 0.1586		13320.000 393.804		13.320 4		0.551260 3.418710 9.440000		18.1	175.741	109.636	71.6738	51.9714	41.0471	33.8709	26.749
ATOM 470 CA GLN A 42 19.022 15.330 -0.690 1.00 91.12 C									13.5300007 0.0783752	13.5300007 0.7485633		453 0.1643		13350.000 398.308		13.350 5		0.582728 3.418710 13.200000		18.2	175.919	109.775	71.7864	52.0447	41.0876	33.9277	26.7747
ATOM 471 C GLN A 42 19.831 16.006 0.426 1.00 91.12 C									13.5600004 0.0601035	13.5600004 0.7801726		454 0.2127		13380.000 398.302		13.380 3		0.614196 3.418710 13.200000		18.3	176.117	109.933	71.9133	52.1423	41.17	33.9987	26.8352
ATOM 472 O GLN A 42 20.247 15.360 1.383 1.00 91.12 O									13.5900011 0.0451853	13.5900011 0.7920120		455 0.1673		13410.000 395.932		13.410 3		0.645664 3.418710 12.100000		18.4	176.333	110.07	72.0231	52.2331	41.2379	34.0703	26.8919
ATOM 473 CB GLN A 42 17.614 14.912 -0.247 1.00 91.12 C									13.6200008 0.0326601	13.6200008 0.8022805		456 0.1744		13440.000 397.020		13.440 4		0.677132 3.418710 7.310000		18.5	176.523	110.189	72.1124	52.2924	41.3012	34.1069	26.9372
ATOM 474 CG GLN A 42 16.750 16.068 0.266 1.00 91.12 C									13.6500006 0.0421213	13.6500006 0.8164262		457 0.1667		13470.000 402.180		13.470 4		0.708600 3.418710 4.920000		18.6	176.734	110.33	72.231	52.3663	41.3552	34.1665	26.9942
ATOM 475 CD GLN A 42 16.622 17.223 -0.720 1.00 91.12 C									13.6800003 0.0389092	13.6800003 0.8168337		458 0.1465		13500.000 396.289		13.500 4		0.740068 3.418710 5.180000		18.7	176.947	110.49	72.3466	52.4719	41.4442	34.2273	27.0409
ATOM 476 NE2 GLN A 42 16.879 18.440 -0.293 1.00 91.12 N									13.7100010 0.0322384	13.7100010 0.8306897		459 0.1785		13530.000 397.784		13.530 3		0.771536 3.418710 4.250000		18.8	177.142	110.635	72.4473	52.5538	41.5043	34.2837	27.0688
ATOM 477 OE1 GLN A 42 16.323 17.066 -1.889 1.00 91.12 O									13.7400007 0.0604506	13.7400007 0.8553926		460 0.1533		13560.000 394.801		13.560 4		0.803004 3.418710 2.660000		18.9	177.335	110.76	72.5317	52.6274	41.5588	34.343	27.1093
ATOM 478 H GLN A 42 19.230 13.257 -1.108 1.00 91.12 H									13.7700005 0.0387704	13.7700005 0.8163009		461 0.1549		13590.000 398.336		13.590 4		0.834472 3.418710 3.460000		19	177.527	110.91	72.6531	52.7091	41.6079	34.3974	27.1584
ATOM 479 1HE2 GLN A 42 16.723 19.185 -0.957 1.00 91.12 H									13.8000002 0.0315513	13.8000002 0.7890006		462 0.1493		13620.000 403.358		13.620 5		0.865940 3.418710 4.790000		19.1	177.731	111.051	72.754	52.797	41.6799	34.4402	27.1818
ATOM 480 2HE2 GLN A 42 17.184 18.589 0.658 1.00 91.12 H									13.8300009 0.0294763	13.8300009 0.7901486		463 0.1549		13650.000 398.812		13.650 4		0.897408 3.418710 5.850000		19.2	177.935	111.204	72.8678	52.8889	41.7649	34.5138	27.2418
ATOM 481 N ALA A 43 20.041 17.319 0.317 1.00 88.07 N									13.8600006 0.0495258	13.8600006 0.7913964		464 0.1581		13680.000 397.318		13.680 5		0.928876 3.418710 8.770000		19.3	178.142	111.34	72.9627	52.9774	41.8494	34.5615	27.3003
ATOM 482 CA ALA A 43 20.721 18.114 1.340 1.00 88.07 C									13.8900003 0.0599095	13.8900003 0.8127211		465 0.1842		13710.000 396.104		13.710 5		0.960344 3.418710 12.100000		19.4	178.33	111.465	73.0556	53.049	41.9004	34.6237	27.3444
ATOM 483 C ALA A 43 19.762 18.522 2.483 1.00 88.07 C									13.9200010 0.0447291	13.9200010 0.7717502		466 0.1878		13740.000 394.480		13.740 5		-0.015164 3.427570 13.200000		19.5	178.527	111.609	73.1603	53.1238	41.9458	34.6884	27.3734
ATOM 484 O ALA A 43 18.570 18.716 2.211 1.00 88.07 O									13.9500008 0.0557250	13.9500008 0.7872763		467 0.1810		13770.000 393.917		13.770 5		0.016304 3.427570 13.200000		19.6	178.722	111.767	73.2811	53.2111	42.0323	34.7569	27.4337
ATOM 485 CB ALA A 43 21.336 19.350 0.669 1.00 88.07 C									13.9800005 0.0717155	13.9800005 0.7800983		468 0.1702		13800.000 395.116		13.800 3		0.047772 3.427570 13.200000		19.7	178.934	111.894	73.3814	53.2885	42.1089	34.818	27.5097
ATOM 486 H ALA A 43 19.664 17.796 -0.490 1.00 88.07 H									14.0100002 0.0661864	14.0100002 0.7752258		469 0.1547		13830.000 393.217		13.830 2		0.079240 3.427570 13.200000		19.8	179.114	112.026	73.4683	53.3579	42.1802	34.8454	27.565
ATOM 487 N PRO A 44 20.273 18.763 3.711 1.00 90.41 N									14.0400009 0.0496698	14.0400009 0.7812028		470 0.2026		13860.000 399.268		13.860 4		0.110708 3.427570 13.200000		19.9	179.317	112.161	73.5792	53.4362	42.2568	34.9076	27.6194
ATOM 488 CA PRO A 44 21.643 18.500 4.168 1.00 90.41 C									14.0700006 0.0611293	14.0700006 0.7471471		471 0.1730		13890.000 401.468		13.890 4		0.142176 3.427570 13.200000		20	179.523	112.311	73.6873	53.5255	42.3496	34.9722	27.6932
ATOM 489 C PRO A 44 21.827 17.028 4.563 1.00 90.41 C									14.1000004 0.0313575	14.1000004 0.7619336		472 0.1612		13920.000 403.237		13.920 4		0.173644 3.427570 13.200000		20.1	179.735	112.439	73.7737	53.6152	42.4185	35.0333	27.7423
ATOM 490 O PRO A 44 21.015 16.486 5.307 1.00 90.41 O									14.1300011 0.0596576	14.1300011 0.7851972		473 0.1546		13950.000 398.786		13.950 4		0.205112 3.427570 13.200000		20.2	179.933	112.582	73.8679	53.6879	42.4874	35.0741	27.7951
ATOM 491 CB PRO A 44 21.833 19.424 5.374 1.00 90.41 C									14.1600008 0.0390498	14.1600008 0.8119353		474 0.1772		13980.000 403.508		13.980 4		0.236580 3.427570 13.200000		20.3	180.142	112.735	73.9811	53.7862	42.5522	35.1358	27.8402
ATOM 492 CG PRO A 44 20.433 19.495 5.989 1.00 90.41 C									14.1900005 0.0700075	14.1900005 0.8086811		475 0.1833		14010.000 405.008		14.010 4		0.268048 3.427570 13.200000		20.4	180.328	112.878	74.0816	53.861	42.6367	35.2072	27.8779
ATOM 493 CD PRO A 44 19.498 19.376 4.783 1.00 90.41 C									14.2200003 0.0393175	14.2200003 0.8002158		476 0.1659		14040.000 397.914		14.040 4		0.299516 3.427570 13.200000		20.5	180.518	113.002	74.1786	53.9173	42.6945	35.2507	27.917
ATOM 494 N ALA A 45 22.896 16.374 4.102 1.00 90.74 N									14.2500010 0.0258893	14.2500010 0.7539299		477 0.1614		14070.000 401.651		14.070 4		0.330984 3.427570 13.200000		20.6	180.695	113.114	74.2663	53.9872	42.7519	35.3103	27.9616
ATOM 495 CA ALA A 45 23.120 14.968 4.429 1.00 90.74 C									14.2800007 0.0426587	14.2800007 0.7457128		478 0.1525		14100.000 399.572		14.100 5		0.362452 3.427570 12.100000		20.7	180.875	113.255	74.3756	54.0503	42.7916	35.3607	28.0036
ATOM 496 C ALA A 45 24.592 14.556 4.469 1.00 90.74 C									14.3100004 0.0546432	14.3100004 0.8016846		479 0.2268		14130.000 401.082		14.130 5		0.393920 3.427570 13.200000		20.8	181.06	113.365	74.4568	54.1314	42.849	35.4142	28.0276
ATOM 497 O ALA A 45 25.425 15.038 3.698 1.00 90.74 O									14.3400011 0.0203530	14.3400011 0.8286184		480 0.1977		14160.000 401.909		14.160 5		0.425388 3.427570 12.100000		20.9	181.239	113.483	74.567	54.2118	42.9043	35.4763	28.065
ATOM 498 CB ALA A 45 22.354 14.087 3.438 1.00 90.74 C									14.3700008 0.0247941	14.3700008 0.8012927		481 0.2430		14190.000 403.106		14.190 4		0.456856 3.427570 8.770000		21	181.423	113.598	74.6516	54.2877	42.9613	35.5253	28.1036
ATOM 499 H ALA A 45 23.566 16.847 3.513 1.00 90.74 H									14.4000006 0.0291465	14.4000006 0.8267063		482 0.2206		14220.000 400.223		14.220 4		0.488324 3.427570 8.110000		21.1	181.599	113.715	74.7596	54.3392	43.0063	35.5808	28.1434
ATOM 500 N VAL A 46 24.877 13.579 5.327 1.00 91.01 N									14.4300003 0.0519885	14.4300003 0.8213396		483 0.1909		14250.000 398.288		14.250 5		0.519792 3.427570 8.110000		21.2	181.782	113.837	74.8456	54.4121	43.0579	35.6247	28.1631
ATOM 501 CA VAL A 46 26.097 12.774 5.301 1.00 91.01 C									14.4600010 0.0650983	14.4600010 0.8399621		484 0.1983		14280.000 398.900		14.280 3		0.551260 3.427570 10.500000		21.3	181.96	113.963	74.9363	54.4851	43.124	35.6751	28.2083
ATOM 502 C VAL A 46 25.692 11.331 5.020 1.00 91.01 C									14.4900007 0.1125014	14.4900007 0.8039440		485 0.1780		14310.000 399.907		14.310 4		0.582728 3.427570 13.200000		21.4	182.131	114.069	75.0047	54.5437	43.1689	35.7129	28.2322
ATOM 503 O VAL A 46 24.873 10.749 5.729 1.00 91.01 O									14.5200005 0.0279717	14.5200005 0.8026211		486 0.1743		14340.000 394.303		14.340 2		0.614196 3.427570 12.100000		21.5	182.31	114.193	75.0818	54.6144	43.223	35.7368	28.2774
ATOM 504 CB VAL A 46 26.913 12.917 6.597 1.00 91.01 C									14.5500011 0.0727004	14.5500011 0.7830030		487 0.1883		14370.000 400.799		14.370 5		0.645664 3.427570 10.500000		21.6	182.492	114.335	75.1824	54.6969	43.2923	35.7959	28.3208
ATOM 505 CG1 VAL A 46 28.211 12.101 6.524 1.00 91.01 C									14.5800009 0.0548009	14.5800009 0.7545655		488 0.2215		14400.000 398.950		14.400 6		0.677132 3.427570 7.310000		21.7	182.663	114.468	75.2847	54.7665	43.362	35.8499	28.3696
ATOM 506 CG2 VAL A 46 27.300 14.384 6.843 1.00 91.01 C									14.6100006 0.1037289	14.6100006 0.7554113		489 0.2292		14430.000 401.247		14.430 5		0.708600 3.427570 3.850000		21.8	182.842	114.597	75.3697	54.8277	43.4088	35.8839	28.4039
ATOM 507 H VAL A 46 24.120 13.235 5.900 1.00 91.01 H									14.6400003 0.0581524	14.6400003 0.7975754		490 0.2745		14460.000 399.108		14.460 5		0.740068 3.427570 4.520000		21.9	183.007	114.722	75.4658	54.8864	43.4689	35.9145	28.4337
ATOM 508 N VAL A 47 26.235 10.754 3.951 1.00 89.78 N									14.6700010 0.0542012	14.6700010 0.7591705		491 0.2790		14490.000 394.784		14.490 5		0.771536 3.427570 3.850000		22	183.174	114.852	75.5631	54.9523	43.5219	35.9602	28.4664
ATOM 509 CA VAL A 47 25.950 9.373 3.537 1.00 89.78 C									14.7000008 0.0787159	14.7000008 0.7520042		492 0.2889		14520.000 395.813		14.520 5		0.803004 3.427570 3.060000		22.1	183.336	114.978	75.6502	55.0125	43.5788	36.0019	28.4985
ATOM 510 C VAL A 47 27.242 8.648 3.194 1.00 89.78 C									14.7300005 0.0591469	14.7300005 0.7174459		493 0.3113		14550.000 397.212		14.550 5		0.834472 3.427570 2.660000		22.2	183.518	115.1	75.7387	55.085	43.6315	36.0458	28.5441
ATOM 511 O VAL A 47 28.208 9.267 2.752 1.00 89.78 O									14.7600002 0.0637526	14.7600002 0.7609349		494 0.3428		14580.000 401.841		14.580 5		0.865940 3.427570 5.320000		22.3	183.694	115.237	75.833	55.1554	43.6918	36.0904	28.5962
ATOM 512 CB VAL A 47 24.913 9.272 2.403 1.00 89.78 C									14.7900009 0.0679532	14.7900009 0.7829527		495 0.2989		14610.000 403.472		14.610 5		0.897408 3.427570 7.310000		22.4	183.866	115.369	75.9366	55.2129	43.7533	36.1512	28.6373
ATOM 513 CG1 VAL A 47 23.541 9.790 2.856 1.00 89.78 C									14.8200006 0.0614322	14.8200006 0.7844213		496 0.3402		14640.000 398.927		14.640 4		0.928876 3.427570 8.770000		22.5	184.036	115.494	76.0356	55.2865	43.8223	36.2024	28.6783
ATOM 514 CG2 VAL A 47 25.338 10.003 1.128 1.00 89.78 C									14.8500004 0.0557052	14.8500004 0.7959505		497 0.2649		14670.000 397.343		14.670 5		0.960344 3.427570 13.200000		22.6	184.204	115.594	76.1396	55.357	43.8785	36.2455	28.7198
ATOM 515 H VAL A 47 26.922 11.275 3.424 1.00 89.78 H									14.8800011 0.0653105	14.8800011 0.8086741		498 0.2805		14700.000 399.726		14.700 6		-0.015164 3.436430 13.200000		22.7	184.37	115.715	76.2104	55.4232	43.9438	36.286	28.7597
ATOM 516 N VAL A 48 27.265 7.329 3.375 1.00 89.24 N									14.9100008 0.0483499	14.9100008 0.8041161		499 0.2578		14730.000 400.119		14.730 4		0.016304 3.436430 13.200000		22.8	184.521	115.828	76.3083	55.4928	43.9939	36.3365	28.8347
ATOM 517 CA VAL A 48 28.321 6.488 2.804 1.00 89.24 C									14.9400005 0.0453501	14.9400005 0.7937123		500 0.2705		14760.000 397.811		14.760 5		0.047772 3.436430 13.200000		22.9	184.69	115.935	76.3972	55.5645	44.0667	36.3964	28.8773
ATOM 518 C VAL A 48 27.746 5.780 1.596 1.00 89.24 C									14.9700003 0.0263987	14.9700003 0.7960075		501 0.2693		14790.000 399.571		14.790 4		0.079240 3.436430 13.200000		23	184.849	116.051	76.5014	55.6344	44.1416	36.4442	28.9392
ATOM 519 O VAL A 48 26.769 5.049 1.706 1.00 89.24 O									15.0000010 0.0528060	15.0000010 0.8176226		502 0.3281		14820.000 399.636		14.820 5		0.110708 3.436430 13.200000		23.1	185.017	116.158	76.5883	55.6917	44.2097	36.4888	28.984
ATOM 520 CB VAL A 48 28.943 5.511 3.813 1.00 89.24 C									15.0300007 0.0621858	15.0300007 0.8030147		503 0.3495		14850.000 400.335		14.850 4		0.142176 3.436430 13.200000		23.2	185.185	116.277	76.682	55.7443	44.2793	36.5217	29.0477
ATOM 521 CG1 VAL A 48 30.022 4.635 3.157 1.00 89.24 C									15.0600004 0.0776964	15.0600004 0.7980596		504 0.4135		14880.000 399.814		14.880 5		0.173644 3.436430 13.200000		23.3	185.355	116.381	76.7762	55.8109	44.343	36.5753	29.088
ATOM 522 CG2 VAL A 48 29.657 6.297 4.914 1.00 89.24 C									15.0900011 0.0651419	15.0900011 0.8076116		505 0.4481		14910.000 400.610		14.910 6		0.205112 3.436430 13.200000		23.4	185.502	116.496	76.8581	55.8721	44.4063	36.6109	29.1196
ATOM 523 H VAL A 48 26.428 6.867 3.703 1.00 89.24 H									15.1200008 0.0627377	15.1200008 0.8170820		506 0.3876		14940.000 397.196		14.940 4		0.236580 3.436430 13.200000		23.5	185.658	116.608	76.9321	55.9326	44.4588	36.6502	29.1489
ATOM 524 N LEU A 49 28.367 5.993 0.443 1.00 86.69 N									15.1500006 0.0243795	15.1500006 0.8350718		507 0.5254		14970.000 400.167		14.970 5		0.268048 3.436430 13.200000		23.6	185.807	116.728	77.0133	55.9821	44.5203	36.6804	29.1955
ATOM 525 CA LEU A 49 28.059 5.256 -0.772 1.00 86.69 C									15.1800003 0.0558620	15.1800003 0.8426816		508 0.3394		15000.000 401.756		15.000 5		0.299516 3.436430 12.100000		23.7	185.975	116.867	77.1036	56.0564	44.584	36.7535	29.2328
ATOM 526 C LEU A 49 29.084 4.144 -0.940 1.00 86.69 C									15.2100010 0.0988819	15.2100010 0.8673654		509 0.3192		15030.000 398.075		15.030 5		0.330984 3.436430 10.500000		23.8	186.147	117.001	77.2005	56.1369	44.6509	36.8077	29.2693
ATOM 527 O LEU A 49 30.284 4.370 -0.784 1.00 86.69 O									15.2400007 0.0396178	15.2400007 0.8803200		510 0.2618		15060.000 395.063		15.060 6		0.362452 3.436430 12.100000		23.9	186.316	117.113	77.2779	56.2114	44.6935	36.8621	29.3017
ATOM 528 CB LEU A 49 28.029 6.201 -1.975 1.00 86.69 C									15.2700005 0.0409604	15.2700005 0.8660726		511 0.2555		15090.000 395.478		15.090 4		0.393920 3.436430 13.200000		24	186.453	117.241	77.3447	56.2923	44.7496	36.904	29.3476
ATOM 529 CG LEU A 49 26.952 7.298 -1.888 1.00 86.69 C									15.3000011 0.0764528	15.3000011 0.8800674		512 0.2661		15120.000 393.082		15.120 5		0.425388 3.436430 13.200000		24.1	186.617	117.367	77.4206	56.3638	44.8153	36.9814	29.3942
ATOM 530 CD1 LEU A 49 27.049 8.133 -3.157 1.00 86.69 C									15.3300009 0.0539729	15.3300009 0.8842474		513 0.2252		15150.000 395.619		15.150 5		0.456856 3.436430 8.770000		24.2	186.777	117.49	77.5075	56.4421	44.8861	37.0373	29.4273
ATOM 531 CD2 LEU A 49 25.529 6.745 -1.793 1.00 86.69 C									15.3600006 0.0774863	15.3600006 0.8888062		514 0.2484		15180.000 392.436		15.180 5		0.488324 3.436430 7.310000		24.3	186.947	117.624	77.6035	56.5225	44.962	37.1044	29.4779
ATOM 532 H LEU A 49 29.194 6.572 0.450 1.00 86.69 H									15.3900003 0.0551558	15.3900003 0.8712977		515 0.2156		15210.000 395.096		15.210 3		0.519792 3.436430 8.770000		24.4	187.102	117.754	77.6732	56.6029	45.0273	37.1686	29.5199
ATOM 533 N GLY A 50 28.603 2.946 -1.252 1.00 82.86 N									15.4200010 0.0383777	15.4200010 0.8891494		516 0.2564		15240.000 395.524		15.240 5		0.551260 3.436430 12.100000		24.5	187.263	117.88	77.7663	56.6756	45.0796	37.2234	29.5628
ATOM 534 CA GLY A 50 29.421 1.748 -1.361 1.00 82.86 C									15.4500008 0.0551241	15.4500008 0.8982745		517 0.2427		15270.000 397.110		15.270 4		0.582728 3.436430 13.200000		24.6	187.453	118.004	77.8763	56.7691	45.1536	37.2944	29.6035
ATOM 535 C GLY A 50 29.031 0.871 -2.540 1.00 82.86 C									15.4800005 0.0598913	15.4800005 0.9241832		518 0.2780		15300.000 397.359		15.300 5		0.614196 3.436430 12.100000		24.7	187.614	118.13	77.9836	56.8417	45.2119	37.3482	29.6467
ATOM 536 O GLY A 50 27.960 1.030 -3.124 1.00 82.86 O									15.5100012 0.0743659	15.5100012 0.9123871		519 0.2792		15330.000 398.010		15.330 6		0.645664 3.436430 12.100000		24.8	187.784	118.252	78.0593	56.9156	45.2849	37.3841	29.6901
ATOM 537 H GLY A 50 27.612 2.845 -1.415 1.00 82.86 H									15.5400009 0.0425372	15.5400009 0.8815399		520 0.3056		15360.000 392.207		15.360 3		0.677132 3.436430 7.310000		24.9	187.951	118.358	78.1472	56.9722	45.3549	37.4199	29.7316
ATOM 538 N GLY A 51 29.910 -0.070 -2.864 1.00 85.41 N									15.5700006 0.0358310	15.5700006 0.8771591		521 0.2925		15390.000 397.119		15.390 5		0.708600 3.436430 5.320000		25	188.138	118.488	78.2547	57.0423	45.4223	37.4859	29.7615
ATOM 539 CA GLY A 51 29.731 -1.046 -3.937 1.00 85.41 C									15.6000004 0.0518395	15.6000004 0.8702840		522 0.3487		15420.000 390.284		15.420 4		0.740068 3.436430 4.120000		25.1	188.297	118.6	78.3358	57.1031	45.4755	37.5347	29.8061
ATOM 540 C GLY A 51 30.872 -0.972 -4.941 1.00 85.41 C									15.6300011 0.0768392	15.6300011 0.8638314		523 0.3867		15450.000 394.537		15.450 5		0.771536 3.436430 4.250000		25.2	188.45	118.691	78.4031	57.1767	45.5095	37.5737	29.8438
ATOM 541 O GLY A 51 31.914 -0.383 -4.665 1.00 85.41 O									15.6600008 0.0586606	15.6600008 0.8734923		524 0.4669		15480.000 397.479		15.480 6		0.803004 3.436430 3.320000		25.3	188.599	118.805	78.4875	57.2319	45.5716	37.6127	29.8889
ATOM 542 H GLY A 51 30.812 -0.042 -2.410 1.00 85.41 H									15.6900005 0.0426588	15.6900005 0.8508928		525 0.4317		15510.000 388.798		15.510 5		0.834472 3.436430 2.130000		25.4	188.757	118.907	78.5691	57.2855	45.6109	37.664	29.9063
ATOM 543 N TYR A 52 30.692 -1.557 -6.120 1.00 91.36 N									15.7200012 0.1005007	15.7200012 0.8332020		526 0.3597		15540.000 394.019		15.540 5		0.865940 3.436430 5.320000		25.5	188.894	119.032	78.6545	57.3444	45.6692	37.7116	29.9469
ATOM 544 CA TYR A 52 31.704 -1.568 -7.181 1.00 91.36 C									15.7500010 0.0823432	15.7500010 0.8536208		527 0.3195		15570.000 393.930		15.570 5		0.897408 3.436430 7.310000		25.6	189.039	119.138	78.7375	57.4176	45.7202	37.7554	29.9927
ATOM 545 C TYR A 52 31.829 -0.200 -7.872 1.00 91.36 C									15.7800007 0.0535959	15.7800007 0.8392446		528 0.3506		15600.000 396.267		15.600 4		0.928876 3.436430 10.500000		25.7	189.156	119.224	78.7894	57.4627	45.7508	37.785	30.0365
ATOM 546 O TYR A 52 31.543 -0.077 -9.050 1.00 91.36 O									15.8100004 0.0619904	15.8100004 0.8581715		529 0.3099		15630.000 396.567		15.630 5		0.960344 3.436430 13.200000		25.8	189.304	119.32	78.88	57.5145	45.7916	37.8522	30.0789
ATOM 547 CB TYR A 52 31.385 -2.714 -8.151 1.00 91.36 C									15.8400011 0.0655317	15.8400011 0.8536102		530 0.3453		15660.000 395.461		15.660 4		-0.015164 3.445290 12.100000		25.9	189.437	119.422	78.9481	57.5748	45.8442	37.8954	30.1114
ATOM 548 CG TYR A 52 31.384 -4.068 -7.475 1.00 91.36 C									15.8700008 0.0938287	15.8700008 0.8765786		531 0.3186		15690.000 397.316		15.690 3		0.016304 3.445290 13.200000		26	189.579	119.532	79.0238	57.6274	45.8928	37.9514	30.1458
ATOM 549 CD1 TYR A 52 32.610 -4.689 -7.167 1.00 91.36 C									15.9000006 0.0601998	15.9000006 0.8368537		532 0.2949		15720.000 396.283		15.720 3		0.047772 3.445290 13.200000		26.1	189.729	119.638	79.0921	57.7085	45.9541	37.9788	30.1826
ATOM 550 CD2 TYR A 52 30.169 -4.697 -7.134 1.00 91.36 C									15.9300003 0.0807983	15.9300003 0.8208957		533 0.3110		15750.000 398.070		15.750 2		0.079240 3.445290 13.200000		26.2	189.889	119.749	79.177	57.7989	45.9916	38.0262	30.2273
ATOM 551 CE1 TYR A 52 32.624 -5.957 -6.557 1.00 91.36 C									15.9600010 0.1001427	15.9600010 0.8232999		534 0.2581		15780.000 392.290		15.780 5		0.110708 3.445290 13.200000		26.3	190.055	119.869	79.2557	57.892	46.0602	38.0805	30.2703
ATOM 552 CE2 TYR A 52 30.186 -5.956 -6.503 1.00 91.36 C									15.9900007 0.0252514	15.9900007 0.8055279		535 0.2635		15810.000 399.894		15.810 5		0.142176 3.445290 13.200000		26.4	190.219	119.971	79.3489	57.9495	46.1199	38.1352	30.3066
ATOM 553 CZ TYR A 52 31.411 -6.599 -6.237 1.00 91.36 C									16.0200005 0.0438859	16.0200005 0.8215288		536 0.2474		15840.000 393.963		15.840 4		0.173644 3.445290 13.200000		26.5	190.375	120.074	79.4129	57.998	46.181	38.1804	30.3548
ATOM 554 OH TYR A 52 31.421 -7.844 -5.703 1.00 91.36 O									16.0500011 0.0610506	16.0500011 0.8448444		537 0.2707		15870.000 399.517		15.870 4		0.205112 3.445290 13.200000		26.6	190.52	120.16	79.4884	58.0512	46.2333	38.2218	30.3974
ATOM 555 H TYR A 52 29.854 -2.100 -6.268 1.00 91.36 H									16.0799999 0.0275559	16.0799999 0.8545804		538 0.2920		15900.000 397.232		15.900 4		0.236580 3.445290 13.200000		26.7	190.653	120.255	79.5433	58.1131	46.2791	38.2565	30.4167
ATOM 556 HH TYR A 52 32.287 -8.257 -5.734 1.00 91.36 H									16.1100006 0.0415038	16.1100006 0.8525193		539 0.3670		15930.000 395.712		15.930 4		0.268048 3.445290 12.100000		26.8	190.796	120.374	79.6195	58.179	46.3404	38.3187	30.4571
ATOM 557 N LEU A 53 32.198 0.847 -7.136 1.00 90.30 N									16.1400013 0.0781796	16.1400013 0.8363116		540 0.2985		15960.000 397.799		15.960 4		0.299516 3.445290 13.200000		26.9	190.93	120.469	79.6885	58.2331	46.37	38.3474	30.486
ATOM 558 CA LEU A 53 32.302 2.233 -7.602 1.00 90.30 C									16.1700001 0.0829144	16.1700001 0.8044986		541 0.2865		15990.000 398.010		15.990 4		0.330984 3.445290 10.500000		27	191.051	120.569	79.7602	58.2661	46.4125	38.3707	30.534
ATOM 559 C LEU A 53 33.664 2.525 -8.259 1.00 90.30 C									16.2000008 0.0713504	16.2000008 0.8091306		542 0.2642		16020.000 395.209		16.020 5		0.362452 3.445290 12.100000		27.1	191.202	120.675	79.8369	58.3302	46.4723	38.4173	30.5678
ATOM 560 O LEU A 53 34.633 1.809 -8.003 1.00 90.30 O									16.2300014 0.0802388	16.2300014 0.8183400		543 0.2766		16050.000 393.980		16.050 3		0.393920 3.445290 12.100000		27.2	191.351	120.786	79.9304	58.3979	46.5275	38.4558	30.6007
ATOM 561 CB LEU A 53 32.035 3.164 -6.401 1.00 90.30 C									16.2600002 0.0335972	16.2600002 0.8526856		544 0.2604		16080.000 393.305		16.080 4		0.425388 3.445290 8.770000		27.3	191.478	120.896	80.0208	58.4676	46.5887	38.4919	30.6376
ATOM 562 CG LEU A 53 30.616 3.060 -5.811 1.00 90.30 C									16.2900009 0.0581746	16.2900009 0.8685809		545 0.3319		16110.000 399.041		16.110 4		0.456856 3.445290 8.770000		27.4	191.592	120.997	80.097	58.5362	46.6402	38.5147	30.6617
ATOM 563 CD1 LEU A 53 30.482 4.040 -4.645 1.00 90.30 C									16.3200016 0.0875716	16.3200016 0.8497815		546 0.2764		16140.000 391.054		16.140 3		0.488324 3.445290 7.310000		27.5	191.749	121.116	80.1849	58.5911	46.678	38.5729	30.7008
ATOM 564 CD2 LEU A 53 29.520 3.382 -6.831 1.00 90.30 C									16.3500004 0.0737849	16.3500004 0.8497583		547 0.3015		16170.000 392.814		16.170 3		0.519792 3.445290 13.200000		27.6	191.908	121.235	80.2583	58.652	46.7429	38.6129	30.7434
ATOM 565 H LEU A 53 32.426 0.661 -6.170 1.00 90.30 H									16.3800011 0.0326877	16.3800011 0.8515714		548 0.2660		16200.000 391.234		16.200 4		0.551260 3.445290 13.200000		27.7	192.047	121.342	80.3302	58.7107	46.7923	38.6455	30.7858
ATOM 566 N PRO A 54 33.774 3.585 -9.085 1.00 88.59 N									16.4099998 0.0786830	16.4099998 0.8012302		549 0.2149		16230.000 397.975		16.230 4		0.582728 3.445290 10.500000		27.8	192.208	121.446	80.3991	58.7785	46.855	38.6849	30.8355
ATOM 567 CA PRO A 54 35.046 3.943 -9.684 1.00 88.59 C									16.4400005 0.0872141	16.4400005 0.8160570		550 0.2095		16260.000 397.857		16.260 4		0.614196 3.445290 13.200000		27.9	192.367	121.549	80.4946	58.8382	46.9147	38.7385	30.8676
ATOM 568 C PRO A 54 35.996 4.544 -8.643 1.00 88.59 C									16.4700012 0.0502103	16.4700012 0.8240152		551 0.1989		16290.000 395.822		16.290 4		0.645664 3.445290 12.100000		28	192.517	121.651	80.5704	58.8989	46.9667	38.7908	30.8938
ATOM 569 O PRO A 54 35.604 5.389 -7.841 1.00 88.59 O									16.5000000 0.0906728	16.5000000 0.7687021		552 0.2158		16320.000 395.399		16.320 4		0.677132 3.445290 10.500000		28.1	192.662	121.752	80.6377	58.9567	47.0146	38.8405	30.9281
ATOM 570 CB PRO A 54 34.716 4.929 -10.806 1.00 88.59 C									16.5300007 0.0452324	16.5300007 0.7698341		553 0.2059		16350.000 394.264		16.350 3		0.708600 3.445290 6.510000		28.2	192.8	121.845	80.685	59.0291	47.0809	38.8835	30.9799
ATOM 571 CG PRO A 54 33.442 5.612 -10.314 1.00 88.59 C									16.5600014 0.1025446	16.5600014 0.7688151		554 0.3095		16380.000 393.247		16.380 5		0.740068 3.445290 4.520000		28.3	192.935	121.942	80.7552	59.0681	47.1295	38.9236	31.0173
ATOM 572 CD PRO A 54 32.742 4.531 -9.491 1.00 88.59 C									16.5900002 0.0522089	16.5900002 0.7782813		555 0.2395		16410.000 393.837		16.410 4		0.771536 3.445290 4.520000		28.4	193.087	122.017	80.8191	59.1209	47.1722	38.9598	31.0338
ATOM 573 N ILE A 55 37.267 4.152 -8.714 1.00 81.20 N									16.6200008 0.0462581	16.6200008 0.7850338		556 0.2995		16440.000 389.988		16.440 5		0.803004 3.445290 3.850000		28.5	193.228	122.109	80.8927	59.187	47.2259	39.0045	31.0648
ATOM 574 CA ILE A 55 38.369 4.727 -7.930 1.00 81.20 C									16.6500015 0.0711883	16.6500015 0.7810472		557 0.2855		16470.000 392.940		16.470 5		0.834472 3.445290 3.060000		28.6	193.364	122.185	80.9407	59.2302	47.2736	39.0328	31.0877
ATOM 575 C ILE A 55 39.185 5.647 -8.833 1.00 81.20 C									16.6800003 0.0703537	16.6800003 0.7655938		558 0.3154		16500.000 393.369		16.500 7		0.865940 3.445290 4.790000		28.7	193.533	122.265	81.0146	59.2922	47.3246	39.062	31.1133
ATOM 576 O ILE A 55 39.428 5.319 -9.994 1.00 81.20 O									16.7100010 0.0677601	16.7100010 0.7797815		559 0.3117		16530.000 398.207		16.530 5		0.897408 3.445290 7.310000		28.8	193.654	122.367	81.0877	59.3748	47.3764	39.1041	31.1495
ATOM 577 CB ILE A 55 39.225 3.608 -7.289 1.00 81.20 C									16.7400017 0.0900272	16.7400017 0.7736994		560 0.3590		16560.000 397.375		16.560 8		0.928876 3.445290 13.200000		28.9	193.774	122.482	81.171	59.4319	47.4346	39.149	31.1989
ATOM 578 CG1 ILE A 55 38.501 3.002 -6.074 1.00 81.20 C									16.7700005 0.0353542	16.7700005 0.7764459		561 0.3555		16590.000 393.312		16.590 7		0.960344 3.445290 13.200000		29	193.885	122.556	81.2243	59.4728	47.4686	39.1749	31.2179
ATOM 579 CG2 ILE A 55 40.603 4.128 -6.829 1.00 81.20 C									16.8000011 0.0675924	16.8000011 0.7860044		562 0.3196		16620.000 395.216		16.620 5		-0.015164 3.454150 13.200000		29.1	194.008	122.65	81.285	59.5197	47.5008	39.1994	31.2582
ATOM 580 CD1 ILE A 55 39.078 1.642 -5.647 1.00 81.20 C									16.8299999 0.0389705	16.8299999 0.7750112		563 0.3241		16650.000 400.674		16.650 6		0.016304 3.454150 13.200000		29.2	194.143	122.739	81.3599	59.5937	47.5293	39.2531	31.285
ATOM 581 H ILE A 55 37.489 3.472 -9.428 1.00 81.20 H									16.8600006 0.0877899	16.8600006 0.7866406		564 0.2661		16680.000 396.138		16.680 5		0.047772 3.454150 13.200000		29.3	194.241	122.822	81.4202	59.6462	47.5669	39.278	31.2899
ATOM 582 N GLY A 56 39.665 6.779 -8.326 1.00 68.71 N									16.8900013 0.0871667	16.8900013 0.7933955		565 0.2387		16710.000 398.237		16.710 4		0.079240 3.454150 13.200000		29.4	194.371	122.913	81.4972	59.7037	47.6046	39.308	31.3177
ATOM 583 CA GLY A 56 40.709 7.527 -9.032 1.00 68.71 C									16.9200001 0.0943976	16.9200001 0.7894268		566 0.2436		16740.000 398.231		16.740 6		0.110708 3.454150 13.200000		29.5	194.506	122.997	81.5573	59.7405	47.6362	39.3191	31.3397
ATOM 584 C GLY A 56 42.097 7.305 -8.426 1.00 68.71 C									16.9500008 0.0486733	16.9500008 0.7868395		567 0.2095		16770.000 391.409		16.770 5		0.142176 3.454150 13.200000		29.6	194.614	123.085	81.6195	59.777	47.6686	39.3551	31.359
ATOM 585 O GLY A 56 42.240 6.726 -7.351 1.00 68.71 O									16.9800014 0.0907481	16.9800014 0.7689630		568 0.2130		16800.000 392.387		16.800 8		0.173644 3.454150 13.200000		29.7	194.748	123.199	81.6934	59.8484	47.7489	39.4113	31.3821
ATOM 586 H GLY A 56 39.508 6.975 -7.348 1.00 68.71 H									17.0100002 0.0399604	17.0100002 0.7622710		569 0.2340		16830.000 391.826		16.830 5		0.205112 3.454150 13.200000		29.8	194.895	123.287	81.79	59.9137	47.7962	39.4531	31.4258
ATOM 587 N GLU A 57 43.135 7.727 -9.141 1.00 63.95 N									17.0400009 0.0993994	17.0400009 0.7557024		570 0.2111		16860.000 392.321		16.860 5		0.236580 3.454150 13.200000		29.9	195.018	123.377	81.8628	59.9635	47.8434	39.4864	31.4618
ATOM 588 CA GLU A 57 44.520 7.466 -8.751 1.00 63.95 C									17.0700016 0.0762899	17.0700016 0.7464322		571 0.2796		16890.000 396.146		16.890 5		0.268048 3.454150 12.100000		30	195.139	123.469	81.9325	60.0118	47.8819	39.5224	31.485
ATOM 589 C GLU A 57 45.004 8.444 -7.678 1.00 63.95 C									17.1000004 0.0768417	17.1000004 0.7212685		572 0.2265		16920.000 394.219		16.920 5		0.299516 3.454150 8.770000		30.1	195.291	123.567	82.0343	60.066	47.9445	39.5422	31.508
ATOM 590 O GLU A 57 44.863 9.660 -7.819 1.00 63.95 O									17.1300011 0.0657959	17.1300011 0.7226928		573 0.2389		16950.000 398.496		16.950 6		0.330984 3.454150 10.500000		30.2	195.401	123.657	82.1192	60.1271	47.9969	39.6147	31.5476
ATOM 591 CB GLU A 57 45.446 7.541 -9.972 1.00 63.95 C									17.1600018 0.0985277	17.1600018 0.6908013		574 0.2070		16980.000 400.257		16.980 7		0.362452 3.454150 13.200000		30.3	195.537	123.74	82.1967	60.1916	48.053	39.6872	31.5945
ATOM 592 CG GLU A 57 45.087 6.517 -11.058 1.00 63.95 C									17.1900005 0.0963168	17.1900005 0.6882542		575 0.1937		17010.000 393.277		17.010 6		0.393920 3.454150 12.100000		30.4	195.655	123.825	82.267	60.2366	48.0831	39.7212	31.6297
ATOM 593 CD GLU A 57 45.480 6.971 -12.468 1.00 63.95 C									17.2200012 0.0609919	17.2200012 0.7110648		576 0.1962		17040.000 392.164		17.040 5		0.425388 3.454150 12.100000		30.5	195.776	123.931	82.3613	60.3015	48.1289	39.786	31.66
ATOM 594 OE1 GLU A 57 44.810 6.495 -13.410 1.00 63.95 O									17.2500000 0.0669865	17.2500000 0.7206004		577 0.2569		17070.000 393.261		17.070 6		0.456856 3.454150 8.770000		30.6	195.901	124.04	82.4431	60.365	48.1927	39.8336	31.7103
ATOM 595 OE2 GLU A 57 46.423 7.768 -12.661 1.00 63.95 O1-									17.2800007 0.0916929	17.2800007 0.7276998		578 0.1908		17100.000 392.488		17.100 4		0.488324 3.454150 10.500000		30.7	196.034	124.139	82.5238	60.439	48.2307	39.9008	31.7674
ATOM 596 H GLU A 57 42.991 8.238 -10.000 1.00 63.95 H									17.3100014 0.0474557	17.3100014 0.7358274		579 0.1924		17130.000 391.539		17.130 7		0.519792 3.454150 13.200000		30.8	196.124	124.203	82.5756	60.4625	48.281	39.9083	31.7818
ATOM 597 N ASN A 58 45.669 7.909 -6.653 1.00 51.71 N									17.3400002 0.0296868	17.3400002 0.7095032		580 0.1888		17160.000 391.666		17.160 7		0.551260 3.454150 13.200000		30.9	196.24	124.293	82.6625	60.5187	48.3249	39.9661	31.822
ATOM 598 CA ASN A 58 46.591 8.686 -5.831 1.00 51.71 C									17.3700008 0.0504462	17.3700008 0.7143005		581 0.2135		17190.000 390.493		17.190 5		0.582728 3.454150 13.200000		31	196.343	124.384	82.742	60.5776	48.3762	40.0098	31.8639
ATOM 599 C ASN A 58 47.920 8.823 -6.590 1.00 51.71 C									17.4000015 0.0642922	17.4000015 0.7238407		582 0.2262		17220.000 400.913		17.220 7		0.614196 3.454150 13.200000		31.1	196.487	124.484	82.8204	60.6358	48.4265	40.0521	31.908
ATOM 600 O ASN A 58 48.387 7.851 -7.191 1.00 51.71 O									17.4300003 0.0661874	17.4300003 0.7240234		583 0.2281		17250.000 394.813		17.250 8		0.645664 3.454150 13.200000		31.2	196.624	124.577	82.8955	60.7006	48.4771	40.0624	31.9515
ATOM 601 CB ASN A 58 46.767 8.000 -4.464 1.00 51.71 C									17.4600010 0.0400285	17.4600010 0.7160301		584 0.2476		17280.000 395.447		17.280 6		0.677132 3.454150 9.440000		31.3	196.776	124.68	82.9845	60.7682	48.5514	40.1166	31.9986
ATOM 602 CG ASN A 58 45.533 8.112 -3.583 1.00 51.71 C									17.4900017 0.0951826	17.4900017 0.7331752		585 0.2452		17310.000 393.102		17.310 5		0.708600 3.454150 7.310000		31.4	196.922	124.79	83.0766	60.8493	48.6273	40.1854	32.0531
ATOM 603 ND2 ASN A 58 45.313 7.166 -2.700 1.00 51.71 N									17.5200005 0.0786009	17.5200005 0.7405950		586 0.2926		17340.000 396.975		17.340 7		0.740068 3.454150 4.120000		31.5	197.06	124.86	83.1527	60.8996	48.6742	40.2297	32.0787
ATOM 604 OD1 ASN A 58 44.771 9.058 -3.643 1.00 51.71 O									17.5500011 0.0451451	17.5500011 0.7396792		587 0.3345		17370.000 392.192		17.370 5		0.771536 3.454150 4.390000		31.6	197.174	124.935	83.2087	60.9507	48.7186	40.2606	32.0988
ATOM 605 H ASN A 58 45.737 6.902 -6.606 1.00 51.71 H									17.5799999 0.0927952	17.5799999 0.7170116		588 0.2344		17400.000 393.524		17.400 7		0.803004 3.454150 3.590000		31.7	197.311	125.042	83.2878	61.0066	48.7553	40.319	32.1325
ATOM 606 1HD2 ASN A 58 45.922 6.363 -2.631 1.00 51.71 H									17.6100006 0.0552651	17.6100006 0.7223839		589 0.2600		17430.000 395.500		17.430 6		0.834472 3.454150 3.720000		31.8	197.464	125.171	83.3694	61.0839	48.824	40.386	32.1832
ATOM 607 2HD2 ASN A 58 44.475 7.274 -2.146 1.00 51.71 H									17.6400013 0.0766924	17.6400013 0.7155812		590 0.2397		17460.000 397.404		17.460 8		0.865940 3.454150 4.390000		31.9	197.609	125.261	83.4593	61.1439	48.873	40.4481	32.2309
ATOM 608 N GLN A 59 48.540 10.008 -6.563 1.00 43.65 N									17.6700001 0.1061938	17.6700001 0.6854973		591 0.2641		17490.000 399.024		17.490 7		0.897408 3.454150 7.310000		32	197.725	125.335	83.4984	61.159	48.9046	40.4624	32.2495
ATOM 609 CA GLN A 59 49.812 10.250 -7.254 1.00 43.65 C									17.7000008 0.1005467	17.7000008 0.6869807		592 0.2775		17520.000 395.042		17.520 6		0.928876 3.454150 10.500000		32.1	197.852	125.439	83.5741	61.2031	48.9362	40.4954	32.2981
ATOM 610 C GLN A 59 50.864 9.189 -6.872 1.00 43.65 C									17.7300014 0.0639604	17.7300014 0.7222118		593 0.3167		17550.000 396.843		17.550 6		0.960344 3.454150 13.200000		32.2	197.992	125.534	83.6539	61.2762	48.9693	40.551	32.3405
ATOM 611 O GLN A 59 51.283 9.121 -5.719 1.00 43.65 O									17.7600002 0.0554468	17.7600002 0.7142436		594 0.3462		17580.000 399.908		17.580 5		-0.015164 3.463010 13.200000		32.3	198.113	125.626	83.7279	61.3064	49.0108	40.5876	32.3673
ATOM 612 CB GLN A 59 50.349 11.660 -6.939 1.00 43.65 C									17.7900009 0.0935202	17.7900009 0.7300131		595 0.3098		17610.000 399.303		17.610 7		0.016304 3.463010 13.200000		32.4	198.233	125.7	83.7839	61.36	49.0556	40.6183	32.419
ATOM 613 CG GLN A 59 49.526 12.796 -7.569 1.00 43.65 C									17.8200016 0.0392676	17.8200016 0.7255633		596 0.3467		17640.000 397.072		17.640 7		0.047772 3.463010 13.200000		32.5	198.345	125.777	83.8451	61.4114	49.088	40.6319	32.4704
ATOM 614 CD GLN A 59 50.288 14.121 -7.638 1.00 43.65 C									17.8500004 0.0496605	17.8500004 0.7213962		597 0.3496		17670.000 400.241		17.670 6		0.079240 3.463010 13.200000		32.6	198.483	125.86	83.9041	61.4841	49.1282	40.6808	32.5138
ATOM 615 NE2 GLN A 59 49.752 15.110 -8.317 1.00 43.65 N									17.8800011 0.0373354	17.8800011 0.7345864		598 0.2946		17700.000 399.383		17.700 6		0.110708 3.463010 13.200000		32.7	198.609	125.956	83.9675	61.5644	49.1812	40.7294	32.5625
ATOM 616 OE1 GLN A 59 51.375 14.301 -7.113 1.00 43.65 O									17.9100018 0.0906343	17.9100018 0.7154528		599 0.2514		17730.000 392.379		17.730 7		0.142176 3.463010 13.200000		32.8	198.731	126.024	84.0236	61.6126	49.2261	40.7642	32.602
ATOM 617 H GLN A 59 48.106 10.771 -6.063 1.00 43.65 H									17.9400005 0.1021528	17.9400005 0.7420006		600 0.2479		17760.000 397.681		17.760 7		0.173644 3.463010 13.200000		32.9	198.837	126.104	84.0664	61.664	49.2738	40.7824	32.6368
ATOM 618 1HE2 GLN A 59 48.841 15.007 -8.739 1.00 43.65 H									17.9700012 0.0506422	17.9700012 0.7548204		601 0.2063		17790.000 397.310		17.790 7		0.205112 3.463010 13.200000		33	198.971	126.192	84.153	61.7254	49.3045	40.8297	32.668
ATOM 619 2HE2 GLN A 59 50.273 15.976 -8.324 1.00 43.65 H									18.0000000 0.0728670	18.0000000 0.7535288		602 0.2344		17820.000 397.374		17.820 6		0.236580 3.463010 13.200000		33.1	199.091	126.269	84.2275	61.7972	49.3432	40.8724	32.6859
ATOM 620 N GLY A 60 51.293 8.371 -7.844 1.00 43.86 N									18.0300007 0.0695927	18.0300007 0.7268605		603 0.2152		17850.000 399.031		17.850 6		0.268048 3.463010 13.200000		33.2	199.19	126.347	84.2815	61.8457	49.3724	40.9103	32.7059
ATOM 621 CA GLY A 60 52.383 7.394 -7.685 1.00 43.86 C									18.0600014 0.1048525	18.0600014 0.7147310		604 0.2243		17880.000 397.500		17.880 7		0.299516 3.463010 8.770000		33.3	199.294	126.42	84.3168	61.886	49.3903	40.9196	32.7241
ATOM 622 C GLY A 60 52.012 5.906 -7.786 1.00 43.86 C									18.0900002 0.0725567	18.0900002 0.7273355		605 0.2294		17910.000 397.301		17.910 7		0.330984 3.463010 8.770000		33.4	199.429	126.5	84.3905	61.9406	49.4301	40.9585	32.7459
ATOM 623 O GLY A 60 52.911 5.075 -7.684 1.00 43.86 O									18.1200008 0.0858670	18.1200008 0.7440593		606 0.2510		17940.000 397.829		17.940 6		0.362452 3.463010 13.200000		33.5	199.563	126.582	84.4603	61.9996	49.4933	40.9867	32.7768
ATOM 624 H GLY A 60 50.835 8.428 -8.743 1.00 43.86 H									18.1500015 0.0557774	18.1500015 0.7156457		607 0.2685		17970.000 393.506		17.970 5		0.393920 3.463010 10.500000		33.6	199.679	126.657	84.5307	62.0428	49.5372	41.0057	32.7942
ATOM 625 N VAL A 61 50.743 5.544 -8.013 1.00 49.14 N									18.1800003 0.0446864	18.1800003 0.6967367		608 0.3230		18000.000 392.655		18.000 6		0.425388 3.463010 13.200000		33.7	199.789	126.731	84.5686	62.0771	49.5597	41.0155	32.8156
ATOM 626 CA VAL A 61 50.310 4.145 -8.229 1.00 49.14 C									18.2100010 0.0505145	18.2100010 0.7379623		609 0.3200		18030.000 396.192		18.030 7		0.456856 3.463010 9.440000		33.8	199.906	126.81	84.6344	62.1219	49.6069	41.0522	32.8555
ATOM 627 C VAL A 61 49.936 3.921 -9.701 1.00 49.14 C									18.2400017 0.0930595	18.2400017 0.7253728		610 0.3263		18060.000 394.247		18.060 5		0.488324 3.463010 9.440000		33.9	200.031	126.898	84.7072	62.1802	49.6651	41.0935	32.8928
ATOM 628 O VAL A 61 49.421 4.831 -10.347 1.00 49.14 O									18.2700005 0.0611092	18.2700005 0.7267123		611 0.3277		18090.000 394.148		18.090 6		0.519792 3.463010 13.200000		34	200.141	126.996	84.7744	62.2345	49.7039	41.138	32.9324
ATOM 629 CB VAL A 61 49.168 3.759 -7.262 1.00 49.14 C									18.3000011 0.0510798	18.3000011 0.7408254		612 0.2750		18120.000 399.823		18.120 4		0.551260 3.463010 12.100000		34.1	200.261	127.067	84.8368	62.2759	49.7432	41.178	32.9512
ATOM 630 CG1 VAL A 61 48.817 2.266 -7.351 1.00 49.14 C									18.3299999 0.0658738	18.3299999 0.7008834		613 0.2753		18150.000 398.112		18.150 7		0.582728 3.463010 13.200000		34.2	200.373	127.146	84.9001	62.3219	49.7877	41.2175	32.9942
ATOM 631 CG2 VAL A 61 49.554 4.044 -5.801 1.00 49.14 C									18.3600006 0.0975351	18.3600006 0.7179365		614 0.2639		18180.000 396.732		18.180 6		0.614196 3.463010 12.100000		34.3	200.483	127.229	84.9653	62.4038	49.8478	41.2704	33.0295
ATOM 632 H VAL A 61 50.039 6.266 -8.072 1.00 49.14 H									18.3900013 0.0600786	18.3900013 0.7251084		615 0.2526		18210.000 397.474		18.210 5		0.645664 3.463010 13.200000		34.4	200.581	127.318	85.0298	62.4527	49.91	41.3183	33.0692
ATOM 633 N ASN A 62 50.209 2.726 -10.246 1.00 55.12 N									18.4200001 0.0625543	18.4200001 0.7445483		616 0.2542		18240.000 393.108		18.240 7		0.677132 3.463010 9.440000		34.5	200.694	127.402	85.092	62.4918	49.9544	41.3736	33.1039
ATOM 634 CA ASN A 62 49.815 2.345 -11.610 1.00 55.12 C									18.4500008 0.0920268	18.4500008 0.7453392		617 0.2537		18270.000 397.351		18.270 5		0.708600 3.463010 7.050000		34.6	200.796	127.47	85.1605	62.547	49.9776	41.4144	33.1377
ATOM 635 C ASN A 62 48.324 2.640 -11.850 1.00 55.12 C									18.4800014 0.0408014	18.4800014 0.7586771		618 0.2292		18300.000 395.489		18.300 5		0.740068 3.463010 6.510000		34.7	200.915	127.554	85.2434	62.5975	50.0278	41.4714	33.1619
ATOM 636 O ASN A 62 47.480 2.251 -11.043 1.00 55.12 O									18.5100002 0.1088972	18.5100002 0.7466177		619 0.2748		18330.000 399.738		18.330 7		0.771536 3.463010 3.990000		34.8	201.045	127.652	85.3178	62.6673	50.0743	41.5287	33.2039
ATOM 637 CB ASN A 62 50.103 0.848 -11.852 1.00 55.12 C									18.5400009 0.0556341	18.5400009 0.7400701		620 0.2248		18360.000 397.642		18.360 6		0.803004 3.463010 3.990000		34.9	201.16	127.718	85.3732	62.7133	50.1319	41.573	33.2268
ATOM 638 CG ASN A 62 51.558 0.526 -12.144 1.00 55.12 C									18.5700016 0.0828305	18.5700016 0.7413580		621 0.2982		18390.000 392.529		18.390 5		0.834472 3.463010 4.250000		35	201.274	127.796	85.4211	62.7538	50.1921	41.594	33.2667
ATOM 639 ND2 ASN A 62 51.949 -0.719 -12.005 1.00 55.12 N									18.6000004 0.0555749	18.6000004 0.7584463		622 0.2619		18420.000 397.458		18.420 6		0.865940 3.463010 4.120000		35.1	201.391	127.875	85.4839	62.7937	50.241	41.6284	33.3036
ATOM 640 OD1 ASN A 62 52.357 1.364 -12.519 1.00 55.12 O									18.6300011 0.0578272	18.6300011 0.7490979		623 0.3014		18450.000 396.340		18.450 7		0.897408 3.463010 7.050000		35.2	201.512	127.969	85.5462	62.8394	50.2935	41.6673	33.339
ATOM 641 H ASN A 62 50.639 2.023 -9.662 1.00 55.12 H									18.6600018 0.0765300	18.6600018 0.7455937		624 0.3456		18480.000 394.872		18.480 6		0.928876 3.463010 10.500000		35.3	201.626	128.056	85.6138	62.8763	50.3461	41.7057	33.3804
ATOM 642 1HD2 ASN A 62 52.923 -0.902 -12.202 1.00 55.12 H									18.6900005 0.0365896	18.6900005 0.7300088		625 0.2836		18510.000 391.658		18.510 6		0.960344 3.463010 13.200000		35.4	201.726	128.128	85.6625	62.9034	50.3923	41.7156	33.421
ATOM 643 2HD2 ASN A 62 51.297 -1.430 -11.706 1.00 55.12 H									18.7200012 0.0464743	18.7200012 0.7613136		626 0.3179		18540.000 395.953		18.540 5		-0.015164 3.471870 13.200000		35.5	201.817	128.215	85.7218	62.9387	50.4377	41.7393	33.4557
ATOM 644 N SER A 63 48.019 3.309 -12.966 1.00 63.55 N									18.7500000 0.0495758	18.7500000 0.7940570		627 0.3102		18570.000 397.701		18.570 5		0.016304 3.471870 13.200000		35.6	201.943	128.3	85.7971	63.0043	50.4925	41.7702	33.4908
ATOM 645 CA SER A 63 46.656 3.689 -13.345 1.00 63.55 C									18.7800007 0.0409008	18.7800007 0.7929795		628 0.2667		18600.000 400.381		18.600 5		0.047772 3.471870 13.200000		35.7	202.05	128.404	85.8736	63.0526	50.5513	41.8091	33.5367
ATOM 646 C SER A 63 45.725 2.475 -13.359 1.00 63.55 C									18.8100014 0.0667435	18.8100014 0.7895033		629 0.2345		18630.000 395.411		18.630 6		0.079240 3.471870 13.200000		35.8	202.154	128.478	85.9121	63.0808	50.5935	41.8253	33.5575
ATOM 647 O SER A 63 45.963 1.511 -14.085 1.00 63.55 O									18.8400002 0.0386401	18.8400002 0.7798375		630 0.2047		18660.000 397.275		18.660 6		0.110708 3.471870 13.200000		35.9	202.247	128.557	85.9622	63.1314	50.6122	41.851	33.5872
ATOM 648 CB SER A 63 46.678 4.360 -14.723 1.00 63.55 C									18.8700008 0.0170257	18.8700008 0.7576812		631 0.2213		18690.000 388.759		18.690 5		0.142176 3.471870 12.100000		36	202.358	128.638	86.0327	63.1812	50.6305	41.8745	33.618
ATOM 649 OG SER A 63 45.392 4.783 -15.100 1.00 63.55 O									18.9000015 0.0453057	18.9000015 0.7472351		632 0.2292		18720.000 388.520		18.720 5		0.173644 3.471870 13.200000		36.1	202.456	128.711	86.0982	63.2405	50.6799	41.8854	33.6654
ATOM 650 H SER A 63 48.775 3.624 -13.557 1.00 63.55 H									18.9300003 0.0244656	18.9300003 0.7357193		633 0.3044		18750.000 387.346		18.750 6		0.205112 3.471870 13.200000		36.2	202.582	128.777	86.1553	63.2874	50.7199	41.8988	33.6884
ATOM 651 HG SER A 63 45.140 5.484 -14.495 1.00 63.55 H									18.9600010 0.0513463	18.9600010 0.7345594		634 0.2896		18780.000 388.139		18.780 6		0.236580 3.471870 13.200000		36.3	202.682	128.847	86.1984	63.3464	50.7528	41.9787	33.707
ATOM 652 N THR A 64 44.649 2.524 -12.568 1.00 78.92 N									18.9900017 0.0585873	18.9900017 0.7433539		635 0.3021		18810.000 385.041		18.810 6		0.268048 3.471870 12.100000		36.4	202.795	128.923	86.2587	63.3963	50.7713	41.9908	33.73
ATOM 653 CA THR A 64 43.554 1.538 -12.633 1.00 78.92 C									19.0200005 0.0343592	19.0200005 0.7429095		636 0.4265		18840.000 385.558		18.840 4		0.299516 3.471870 10.500000		36.5	202.917	129.014	86.3308	63.4653	50.8247	42.0639	33.7604
ATOM 654 C THR A 64 42.634 1.789 -13.830 1.00 78.92 C									19.0500011 0.0497693	19.0500011 0.7320428		637 0.4572		18870.000 384.720		18.870 6		0.330984 3.471870 13.200000		36.6	203.028	129.106	86.4068	63.5353	50.8718	42.0603	33.7786
ATOM 655 O THR A 64 41.755 0.978 -14.127 1.00 78.92 O									19.0800018 0.0307922	19.0800018 0.7183265		638 0.5731		18900.000 390.729		18.900 7		0.362452 3.471870 12.100000		36.7	203.142	129.196	86.4605	63.5869	50.9126	42.1281	33.8197
ATOM 656 CB THR A 64 42.729 1.527 -11.338 1.00 78.92 C									19.1100006 0.0519115	19.1100006 0.7513229		639 0.5508		18930.000 392.121		18.930 7		0.393920 3.471870 10.500000		36.8	203.239	129.273	86.537	63.6265	50.947	42.1612	33.8402
ATOM 657 CG2 THR A 64 43.548 1.097 -10.123 1.00 78.92 C									19.1400013 0.0496733	19.1400013 0.7724266		640 0.4380		18960.000 388.887		18.960 7		0.425388 3.471870 13.200000		36.9	203.346	129.362	86.6008	63.682	51.0017	42.2234	33.8727
ATOM 658 OG1 THR A 64 42.237 2.818 -11.062 1.00 78.92 O									19.1700001 0.0494947	19.1700001 0.7777453		641 0.3619		18990.000 392.744		18.990 8		0.456856 3.471870 9.440000		37	203.452	129.448	86.6667	63.7326	51.0517	42.2704	33.9046
ATOM 659 H THR A 64 44.530 3.320 -11.957 1.00 78.92 H									19.2000008 0.0513420	19.2000008 0.8049422		642 0.3681		19020.000 387.900		19.020 7		0.488324 3.471870 10.500000		37.1	203.573	129.532	86.7095	63.7812	51.1013	42.3291	33.9314
ATOM 660 HG1 THR A 64 42.115 2.877 -10.112 1.00 78.92 H									19.2300014 0.0800785	19.2300014 0.7767646		643 0.3304		19050.000 389.040		19.050 6		0.519792 3.471870 10.500000		37.2	203.697	129.59	86.781	63.8281	51.1455	42.4003	33.9753
ATOM 661 N TRP A 65 42.839 2.907 -14.530 1.00 82.15 N									19.2600002 0.0554769	19.2600002 0.7759638		644 0.3741		19080.000 389.297		19.080 7		0.551260 3.471870 13.200000		37.3	203.802	129.664	86.8335	63.8659	51.1768	42.443	33.9838
ATOM 662 CA TRP A 65 42.132 3.270 -15.744 1.00 82.15 C									19.2900009 0.0471378	19.2900009 0.7898003		645 0.3514		19110.000 387.176		19.110 6		0.582728 3.471870 13.200000		37.4	203.906	129.729	86.8814	63.912	51.2316	42.467	34.0055
ATOM 663 C TRP A 65 42.949 2.871 -16.974 1.00 82.15 C									19.3200016 0.0505917	19.3200016 0.7761409		646 0.4151		19140.000 387.959		19.140 8		0.614196 3.471870 12.100000		37.5	204.037	129.791	86.9229	63.9736	51.2868	42.5147	34.0382
ATOM 664 O TRP A 65 44.099 3.247 -17.166 1.00 82.15 O									19.3500004 0.0562318	19.3500004 0.7529066		647 0.4419		19170.000 391.978		19.170 6		0.645664 3.471870 12.100000		37.6	204.139	129.855	86.975	63.997	51.3288	42.5471	34.0648
ATOM 665 CB TRP A 65 41.810 4.765 -15.721 1.00 82.15 C									19.3800011 0.0660357	19.3800011 0.7605829		648 0.3565		19200.000 387.688		19.200 7		0.677132 3.471870 9.440000		37.7	204.263	129.934	87.0255	64.037	51.3709	42.5898	34.0902
ATOM 666 CG TRP A 65 40.768 5.160 -14.719 1.00 82.15 C									19.4100018 0.0389971	19.4100018 0.7985576		649 0.2843		19230.000 390.992		19.230 6		0.708600 3.471870 13.200000		37.8	204.37	130.003	87.0818	64.0756	51.4033	42.6263	34.1106
ATOM 667 CD1 TRP A 65 40.980 5.388 -13.403 1.00 82.15 C									19.4400005 0.0611230	19.4400005 0.7920159		650 0.2671		19260.000 389.587		19.260 7		0.740068 3.471870 9.440000		37.9	204.498	130.091	87.1474	64.1333	51.4631	42.6801	34.1458
ATOM 668 CD2 TRP A 65 39.341 5.373 -14.935 1.00 82.15 C									19.4700012 0.0356461	19.4700012 0.7886668		651 0.2489		19290.000 388.651		19.290 7		0.771536 3.471870 6.510000		38	204.605	130.179	87.2123	64.1654	51.4997	42.7066	34.171
ATOM 669 CE2 TRP A 65 38.747 5.747 -13.694 1.00 82.15 C									19.5000000 0.0758551	19.5000000 0.7566004		652 0.2766		19320.000 390.263		19.320 6		0.803004 3.471870 5.320000		38.1	204.73	130.247	87.2876	64.2019	51.5214	42.7514	34.1855
ATOM 670 CE3 TRP A 65 38.484 5.263 -16.054 1.00 82.15 C									19.5300007 0.0461523	19.5300007 0.7706407		653 0.2460		19350.000 385.053		19.350 6		0.834472 3.471870 5.180000		38.2	204.837	130.331	87.3511	64.254	51.5731	42.7977	34.212
ATOM 671 NE1 TRP A 65 39.787 5.722 -12.793 1.00 82.15 N									19.5600014 0.0334025	19.5600014 0.8182266		654 0.3170		19380.000 384.840		19.380 7		0.865940 3.471870 4.650000		38.3	204.977	130.427	87.418	64.331	51.5964	42.8599	34.2681
ATOM 672 CZ2 TRP A 65 37.378 6.012 -13.573 1.00 82.15 C									19.5900002 0.0495684	19.5900002 0.8091081		655 0.3822		19410.000 391.790		19.410 7		0.897408 3.471870 6.250000		38.4	205.084	130.489	87.4709	64.3799	51.6488	42.8768	34.3128
ATOM 673 CZ3 TRP A 65 37.104 5.516 -15.940 1.00 82.15 C									19.6200008 0.0578820	19.6200008 0.7884858		656 0.3113		19440.000 389.469		19.440 7		0.928876 3.471870 13.200000		38.5	205.203	130.595	87.545	64.4373	51.7127	42.9333	34.3682
ATOM 674 CH2 TRP A 65 36.550 5.892 -14.702 1.00 82.15 C									19.6500015 0.0470712	19.6500015 0.8098314		657 0.3830		19470.000 388.427		19.470 7		0.960344 3.471870 13.200000		38.6	205.301	130.688	87.6171	64.5035	51.7677	42.9849	34.4151
ATOM 675 H TRP A 65 43.629 3.486 -14.282 1.00 82.15 H									19.6800003 0.0550642	19.6800003 0.7959878		658 0.2711		19500.000 388.408		19.500 6		-0.015164 3.480730 13.200000		38.7	205.399	130.767	87.6845	64.5503	51.8163	43.0305	34.4669
ATOM 676 HE1 TRP A 65 39.681 5.775 -11.790 1.00 82.15 H									19.7100010 0.0453098	19.7100010 0.7908053		659 0.2567		19530.000 389.884		19.530 7		0.016304 3.480730 13.200000		38.8	205.484	130.863	87.7167	64.6112	51.8507	43.0584	34.5192
ATOM 677 N TYR A 66 42.322 2.138 -17.880 1.00 82.31 N									19.7400017 0.0339902	19.7400017 0.7882838		660 0.2766		19560.000 389.529		19.560 6		0.047772 3.480730 13.200000		38.9	205.568	130.922	87.7634	64.6553	51.866	43.0757	34.5456
ATOM 678 CA TYR A 66 42.897 1.793 -19.169 1.00 82.31 C									19.7700005 0.0760816	19.7700005 0.7624408		661 0.2888		19590.000 392.744		19.590 6		0.079240 3.480730 13.200000		39	205.646	131.009	87.8213	64.7272	51.9132	43.1161	34.573
ATOM 679 C TYR A 66 42.810 3.007 -20.100 1.00 82.31 C									19.8000011 0.0631187	19.8000011 0.7654325		662 0.3460		19620.000 392.932		19.620 6		0.110708 3.480730 13.200000		39.1	205.736	131.092	87.8957	64.7927	51.9549	43.1591	34.6266
ATOM 680 O TYR A 66 41.768 3.298 -20.696 1.00 82.31 O									19.8300018 0.0351430	19.8300018 0.7751986		663 0.3621		19650.000 394.210		19.650 6		0.142176 3.480730 13.200000		39.2	205.921	131.177	87.9445	64.8429	51.9956	43.2062	34.6732
ATOM 681 CB TYR A 66 42.216 0.533 -19.710 1.00 82.31 C									19.8600006 0.0416117	19.8600006 0.7682238		664 0.4566		19680.000 391.882		19.680 5		0.173644 3.480730 13.200000		39.3	205.996	131.256	87.995	64.8728	52.0253	43.2335	34.6876
ATOM 682 CG TYR A 66 42.531 -0.699 -18.879 1.00 82.31 C									19.8900013 0.0334061	19.8900013 0.7677384		665 0.5318		19710.000 394.336		19.710 6		0.205112 3.480730 13.200000		39.4	206.162	131.325	88.0517	64.9088	52.0514	43.2685	34.6961
ATOM 683 CD1 TYR A 66 43.649 -1.495 -19.199 1.00 82.31 C									19.9200001 0.0204762	19.9200001 0.8000141		666 0.5795		19740.000 391.433		19.740 5		0.236580 3.480730 12.100000		39.5	206.212	131.402	88.1069	64.9487	52.1006	43.3175	34.7253
ATOM 684 CD2 TYR A 66 41.745 -1.019 -17.754 1.00 82.31 C									19.9500008 0.0378938	19.9500008 0.8041874		667 0.7146		19770.000 395.189		19.770 5		0.268048 3.480730 12.100000		39.6	206.39	131.469	88.1331	64.9866	52.1219	43.3356	34.7275
ATOM 685 CE1 TYR A 66 43.964 -2.623 -18.417 1.00 82.31 C									19.9800014 0.0298673	19.9800014 0.8460826		668 0.6582		19800.000 396.739		19.800 4		0.299516 3.480730 13.200000		39.7	206.441	131.523	88.1701	64.995	52.1449	43.3623	34.7504
ATOM 686 CE2 TYR A 66 42.072 -2.132 -16.958 1.00 82.31 C									20.0100002 0.0527442	20.0100002 0.8095937		669 0.6812		19830.000 392.812		19.830 7		0.330984 3.480730 13.200000		39.8	206.531	131.584	88.2195	65.0231	52.1607	43.4191	34.7669
ATOM 687 CZ TYR A 66 43.167 -2.947 -17.297 1.00 82.31 C									20.0400009 0.0564786	20.0400009 0.8183178		670 0.6267		19860.000 393.500		19.860 8		0.362452 3.480730 13.200000		39.9	206.637	131.67	88.2905	65.067	52.2105	43.4584	34.7913
ATOM 688 OH TYR A 66 43.443 -4.040 -16.541 1.00 82.31 O									20.0700016 0.0465322	20.0700016 0.8199115		671 0.6840		19890.000 396.575		19.890 6		0.393920 3.480730 13.200000		40	206.744	131.756	88.3581	65.1195	52.2522	43.504	34.8305
ATOM 689 H TYR A 66 41.384 1.825 -17.672 1.00 82.31 H									20.1000004 0.0372510	20.1000004 0.8112729		672 0.6409		19920.000 393.047		19.920 4		0.425388 3.480730 13.200000		40.1	206.832	131.82	88.4091	65.1548	52.3071	43.5135	34.8697
ATOM 690 HH TYR A 66 44.236 -4.498 -16.829 1.00 82.31 H									20.1300011 0.0265777	20.1300011 0.8313378		673 0.5639		19950.000 393.295		19.950 5		0.456856 3.480730 13.200000		40.2	206.931	131.889	88.4815	65.1953	52.3414	43.5648	34.9211
ATOM 691 N CYS A 67 43.923 3.735 -20.181 1.00 75.30 N									20.1600018 0.0554242	20.1600018 0.8130857		674 0.4840		19980.000 386.780		19.980 7		0.488324 3.480730 13.200000		40.3	207.034	131.97	88.5462	65.261	52.3947	43.6121	34.972
ATOM 692 CA CYS A 67 44.098 4.963 -20.945 1.00 75.30 C									20.1900005 0.0584068	20.1900005 0.8195593		675 0.4938		20010.000 392.456		20.010 7		0.519792 3.480730 12.100000		40.4	207.14	132.03	88.5968	65.3105	52.4214	43.6478	35.0152
ATOM 693 C CYS A 67 44.739 4.652 -22.305 1.00 75.30 C									20.2200012 0.0516763	20.2200012 0.8205686		676 0.5604		20040.000 392.436		20.040 7		0.551260 3.480730 12.100000		40.5	207.229	132.096	88.6372	65.3616	52.4595	43.6641	35.0541
ATOM 694 O CYS A 67 45.940 4.424 -22.385 1.00 75.30 O									20.2500019 0.0605659	20.2500019 0.7980126		677 0.5111		20070.000 394.502		20.070 6		0.582728 3.480730 13.200000		40.6	207.325	132.173	88.7138	65.4078	52.4856	43.7066	35.0702
ATOM 695 CB CYS A 67 44.986 5.898 -20.117 1.00 75.30 C									20.2800007 0.0387714	20.2800007 0.7691011		678 0.5364		20100.000 397.922		20.100 6		0.614196 3.480730 13.200000		40.7	207.428	132.261	88.7786	65.4627	52.5367	43.7466	35.0833
ATOM 696 SG CYS A 67 44.404 6.187 -18.433 1.00 75.30 S									20.3100014 0.0440878	20.3100014 0.7843379		679 0.6282		20130.000 398.465		20.130 5		0.645664 3.480730 7.710000		40.8	207.528	132.343	88.8369	65.5318	52.5805	43.804	35.1337
ATOM 697 H CYS A 67 44.667 3.485 -19.546 1.00 75.30 H									20.3400002 0.0313604	20.3400002 0.7813199		680 0.5460		20160.000 398.914		20.160 6		0.677132 3.480730 8.110000		40.9	207.616	132.4	88.8524	65.5747	52.6124	43.8253	35.1649
ATOM 698 N ALA A 68 43.939 4.680 -23.370 1.00 66.97 N									20.3700008 0.0626978	20.3700008 0.7712821		681 0.4928		20190.000 393.977		20.190 6		0.708600 3.480730 8.770000		41	207.705	132.478	88.9099	65.623	52.6497	43.8723	35.1957
ATOM 699 CA ALA A 68 44.317 4.380 -24.752 1.00 66.97 C									20.4000015 0.0425831	20.4000015 0.7590002		682 0.4737		20220.000 396.332		20.220 6		0.740068 3.480730 8.770000		41.1	207.797	132.536	88.9495	65.6674	52.689	43.9125	35.1928
ATOM 700 C ALA A 68 44.622 2.909 -25.104 1.00 66.97 C									20.4300003 0.0391419	20.4300003 0.7494394		683 0.4168		20250.000 390.620		20.250 6		0.771536 3.480730 7.710000		41.2	207.869	132.598	89.0011	65.7017	52.7144	43.9431	35.1971
ATOM 701 O ALA A 68 45.621 2.327 -24.700 1.00 66.97 O									20.4600010 0.0526616	20.4600010 0.7417080		684 0.4813		20280.000 391.055		20.280 6		0.803004 3.480730 5.980000		41.3	207.956	132.662	89.0507	65.7402	52.7434	43.9654	35.2197
ATOM 702 CB ALA A 68 45.390 5.363 -25.260 1.00 66.97 C									20.4900017 0.0367736	20.4900017 0.7222220		685 0.4651		20310.000 393.713		20.310 6		0.834472 3.480730 5.980000		41.4	208.044	132.744	89.1048	65.7769	52.7879	43.9911	35.2658
ATOM 703 H ALA A 68 42.960 4.861 -23.197 1.00 66.97 H									20.5200005 0.0626241	20.5200005 0.7080997		686 0.4133		20340.000 391.770		20.340 6		0.865940 3.480730 5.980000		41.5	208.157	132.832	89.1615	65.8334	52.8445	44.0464	35.2967
ATOM 704 N GLY A 69 43.826 2.364 -26.035 1.00 55.50 N									20.5500011 0.0575402	20.5500011 0.7285761		687 0.5265		20370.000 391.469		20.370 6		0.897408 3.480730 8.110000		41.6	208.253	132.932	89.229	65.9028	52.9043	44.0891	35.3419
ATOM 705 CA GLY A 69 44.437 1.633 -27.148 1.00 55.50 C									20.5800018 0.0444630	20.5800018 0.7517160		688 0.4605		20400.000 387.759		20.400 7		0.928876 3.480730 13.200000		41.7	208.352	132.993	89.2717	65.9472	52.9543	44.1219	35.3889
ATOM 706 C GLY A 69 44.181 0.143 -27.355 1.00 55.50 C									20.6100006 0.0458136	20.6100006 0.7426349		689 0.4821		20430.000 391.106		20.430 5		0.960344 3.480730 13.200000		41.8	208.436	133.06	89.3234	65.9891	53.0051	44.1265	35.4223
ATOM 707 O GLY A 69 44.722 -0.335 -28.341 1.00 55.50 O									20.6400013 0.0527368	20.6400013 0.7345650		690 0.5060		20460.000 389.672		20.460 6		-0.015164 3.489590 13.200000		41.9	208.536	133.129	89.3827	66.02	53.019	44.1401	35.4335
ATOM 708 H GLY A 69 42.950 2.833 -26.215 1.00 55.50 H									20.6700001 0.0511599	20.6700001 0.7113824		691 0.5419		20490.000 389.309		20.490 7		0.016304 3.489590 13.200000		42	208.626	133.187	89.4232	66.0613	53.0546	44.1364	35.4577
ATOM 709 N GLN A 70 43.359 -0.585 -26.588 1.00 55.49 N									20.7000008 0.0813549	20.7000008 0.7073835		692 0.5638		20520.000 393.386		20.520 6		0.047772 3.489590 13.200000		42.1	208.743	133.255	89.4751	66.1068	53.0952	44.1709	35.5036
ATOM 710 CA GLN A 70 42.865 -1.923 -26.991 1.00 55.49 C									20.7300014 0.0357902	20.7300014 0.7277476		693 0.5264		20550.000 391.979		20.550 4		0.079240 3.489590 13.200000		42.2	208.846	133.314	89.5281	66.1478	53.1451	44.1834	35.5305
ATOM 711 C GLN A 70 41.486 -2.231 -26.399 1.00 55.49 C									20.7600002 0.0260681	20.7600002 0.7219483		694 0.5329		20580.000 392.573		20.580 5		0.110708 3.489590 13.200000		42.3	208.958	133.365	89.5916	66.1833	53.1726	44.2205	35.5758
ATOM 712 O GLN A 70 41.160 -1.677 -25.360 1.00 55.49 O									20.7900009 0.0309848	20.7900009 0.7272810		695 0.4532		20610.000 395.340		20.610 5		0.142176 3.489590 13.200000		42.4	209.059	133.439	89.6399	66.245	53.2222	44.2444	35.6476
ATOM 713 CB GLN A 70 43.859 -3.048 -26.629 1.00 55.49 C									20.8200016 0.0534155	20.8200016 0.7042167		696 0.4574		20640.000 393.966		20.640 5		0.173644 3.489590 13.200000		42.5	209.18	133.508	89.7036	66.2931	53.2721	44.2815	35.6713
ATOM 714 CG GLN A 70 45.054 -3.075 -27.600 1.00 55.49 C									20.8500004 0.0533439	20.8500004 0.7148992		697 0.3942		20670.000 395.963		20.670 5		0.205112 3.489590 13.200000		42.6	209.281	133.569	89.7434	66.3359	53.3083	44.2956	35.6876
ATOM 715 CD GLN A 70 45.669 -4.440 -27.838 1.00 55.49 C									20.8800011 0.0279165	20.8800011 0.7542923		698 0.3863		20700.000 393.769		20.700 5		0.236580 3.489590 13.200000		42.7	209.37	133.624	89.8151	66.3681	53.3377	44.329	35.7154
ATOM 716 NE2 GLN A 70 46.391 -4.598 -28.926 1.00 55.49 N									20.9100018 0.0424092	20.9100018 0.7323371		699 0.3484		20730.000 393.863		20.730 6		0.268048 3.489590 13.200000		42.8	209.466	133.677	89.8669	66.4196	53.3802	44.3567	35.729
ATOM 717 OE1 GLN A 70 45.503 -5.387 -27.096 1.00 55.49 O									20.9400005 0.0534028	20.9400005 0.7461591		700 0.2931		20760.000 395.500		20.760 5		0.299516 3.489590 13.200000		42.9	209.552	133.748	89.9201	66.468	53.421	44.4131	35.7758
ATOM 718 H GLN A 70 42.969 -0.178 -25.750 1.00 55.49 H									20.9700012 0.0360833	20.9700012 0.7245719		701 0.2962		20790.000 397.137		20.790 6		0.330984 3.489590 13.200000		43	209.656	133.812	89.9647	66.5097	53.4655	44.4666	35.813
ATOM 719 1HE2 GLN A 70 46.566 -3.819 -29.544 1.00 55.49 H									21.0000019 0.0683624	21.0000019 0.7100865		702 0.2976		20820.000 395.346		20.820 4		0.362452 3.489590 13.200000		43.1	209.73	133.889	90.0283	66.5435	53.5093	44.4993	35.8405
ATOM 720 2HE2 GLN A 70 46.802 -5.514 -29.041 1.00 55.49 H									21.0300007 0.0434300	21.0300007 0.6663449		703 0.2300		20850.000 395.497		20.850 7		0.393920 3.489590 13.200000		43.2	209.832	133.959	90.0907	66.5923	53.5499	44.5465	35.8666
ATOM 721 N HIS A 71 40.700 -3.078 -27.084 1.00 66.11 N									21.0600014 0.0325119	21.0600014 0.6676385		704 0.1896		20880.000 397.353		20.880 6		0.425388 3.489590 13.200000		43.3	209.926	134.029	90.1444	66.6384	53.5936	44.5905	35.9004
ATOM 722 CA HIS A 71 39.393 -3.615 -26.669 1.00 66.11 C									21.0900002 0.0503202	21.0900002 0.6824697		705 0.1941		20910.000 394.916		20.910 6		0.456856 3.489590 13.200000		43.4	210.02	134.094	90.2052	66.6873	53.6421	44.6388	35.9372
ATOM 723 C HIS A 71 39.582 -4.660 -25.560 1.00 66.11 C									21.1200008 0.0743154	21.1200008 0.7171172		706 0.1688		20940.000 392.669		20.940 6		0.488324 3.489590 13.200000		43.5	210.087	134.154	90.2507	66.7085	53.6723	44.6669	35.9726
ATOM 724 O HIS A 71 39.827 -5.827 -25.877 1.00 66.11 O									21.1500015 0.0472546	21.1500015 0.7245413		707 0.1779		20970.000 389.090		20.970 6		0.519792 3.489590 13.200000		43.6	210.166	134.204	90.2959	66.7423	53.6949	44.6941	35.981
ATOM 725 CB HIS A 71 38.713 -4.295 -27.880 1.00 66.11 C									21.1800003 0.0375951	21.1800003 0.7018960		708 0.1863		21000.000 398.420		21.000 6		0.551260 3.489590 13.200000		43.7	210.233	134.27	90.3413	66.7921	53.735	44.7205	36.0093
ATOM 726 CG HIS A 71 38.504 -3.401 -29.067 1.00 66.11 C									21.2100010 0.0626086	21.2100010 0.7071013		709 0.2184		21030.000 396.149		21.030 7		0.582728 3.489590 13.200000		43.8	210.32	134.323	90.3705	66.8352	53.7588	44.7311	36.039
ATOM 727 CD2 HIS A 71 39.016 -3.565 -30.326 1.00 66.11 C									21.2400017 0.0266345	21.2400017 0.7239976		710 0.2601		21060.000 392.701		21.060 7		0.614196 3.489590 13.200000		43.9	210.41	134.405	90.4116	66.8795	53.8237	44.7518	36.0842
ATOM 728 ND1 HIS A 71 37.803 -2.226 -29.057 1.00 66.11 N									21.2700005 0.0567384	21.2700005 0.7226012		711 0.2477		21090.000 396.256		21.090 6		0.645664 3.489590 8.770000		44	210.523	134.48	90.475	66.928	53.849	44.7832	36.0973
ATOM 729 CE1 HIS A 71 37.932 -1.663 -30.269 1.00 66.11 C									21.3000011 0.0853492	21.3000011 0.7244372		712 0.2377		21120.000 394.500		21.120 8		0.677132 3.489590 9.440000		44.1	210.604	134.555	90.5337	66.9791	53.8837	44.8016	36.1115
ATOM 730 NE2 HIS A 71 38.633 -2.456 -31.089 1.00 66.11 N									21.3300018 0.0442078	21.3300018 0.7234026		713 0.1861		21150.000 393.725		21.150 5		0.708600 3.489590 10.500000		44.2	210.71	134.634	90.598	67.0255	53.9132	44.8479	36.1447
ATOM 731 H HIS A 71 41.090 -3.486 -27.921 1.00 66.11 H									21.3600006 0.0320233	21.3600006 0.7246659		714 0.2024		21180.000 393.681		21.180 5		0.740068 3.489590 8.770000		44.3	210.805	134.713	90.6415	67.0742	53.9466	44.8681	36.175
ATOM 732 HD1 HIS A 71 37.347 -1.838 -28.243 1.00 66.11 H									21.3900013 0.0504704	21.3900013 0.7296928		715 0.1742		21210.000 390.367		21.210 5		0.771536 3.489590 9.440000		44.4	210.882	134.769	90.6893	67.1059	53.9577	44.8942	36.1923
ATOM 733 N PRO A 72 39.516 -4.302 -24.271 1.00 71.11 N									21.4200001 0.0605789	21.4200001 0.7110986		716 0.1759		21240.000 391.273		21.240 6		0.803004 3.489590 6.780000		44.5	210.999	134.871	90.7845	67.1752	54.014	44.9537	36.233
ATOM 734 CA PRO A 72 39.793 -5.259 -23.224 1.00 71.11 C									21.4500008 0.0652497	21.4500008 0.7198594		717 0.1769		21270.000 391.154		21.270 5		0.834472 3.489590 4.790000		44.6	211.098	134.937	90.8304	67.2201	54.0531	44.9955	36.2619
ATOM 735 C PRO A 72 38.517 -6.073 -23.007 1.00 71.11 C									21.4800014 0.0656777	21.4800014 0.7210768		718 0.1740		21300.000 391.630		21.300 6		0.865940 3.489590 5.580000		44.7	211.207	135.007	90.9003	67.256	54.0835	45.038	36.2844
ATOM 736 O PRO A 72 37.424 -5.536 -22.816 1.00 71.11 O									21.5100002 0.0303521	21.5100002 0.7341353		719 0.1951		21330.000 387.841		21.330 7		0.897408 3.489590 7.710000		44.8	211.294	135.067	90.977	67.2799	54.11	45.0814	36.3013
ATOM 737 CB PRO A 72 40.260 -4.442 -22.010 1.00 71.11 C									21.5400009 0.0398139	21.5400009 0.7453151		720 0.2162		21360.000 385.587		21.360 6		0.928876 3.489590 10.500000		44.9	211.391	135.147	91.0391	67.3268	54.1531	45.1502	36.3116
ATOM 738 CG PRO A 72 40.182 -2.977 -22.471 1.00 71.11 C									21.5700016 0.0600078	21.5700016 0.7239155		721 0.2219		21390.000 389.897		21.390 5		0.960344 3.489590 13.200000		45	211.479	135.22	91.0925	67.3707	54.1598	45.1959	36.3289
ATOM 739 CD PRO A 72 39.200 -3.038 -23.639 1.00 71.11 C									21.6000004 0.0386284	21.6000004 0.7116579		722 0.2299		21420.000 391.424		21.420 6		-0.015164 3.498450 13.200000		45.1	211.574	135.278	91.1409	67.4228	54.2182	45.2453	36.3558
ATOM 740 N THR A 73 38.647 -7.389 -23.078 1.00 81.85 N									21.6300011 0.0589724	21.6300011 0.6768722		723 0.2207		21450.000 386.058		21.450 6		0.016304 3.498450 13.200000		45.2	211.651	135.337	91.1794	67.4495	54.2664	45.271	36.3833
ATOM 741 CA THR A 73 37.720 -8.285 -22.392 1.00 81.85 C									21.6600018 0.0432285	21.6600018 0.7098582		724 0.2425		21480.000 383.536		21.480 4		0.047772 3.498450 13.200000		45.3	211.752	135.422	91.2377	67.501	54.308	45.3021	36.4042
ATOM 742 C THR A 73 38.294 -8.561 -21.017 1.00 81.85 C									21.6900005 0.0287551	21.6900005 0.6971116		725 0.2258		21510.000 386.928		21.510 5		0.079240 3.498450 13.200000		45.4	211.82	135.49	91.2824	67.5423	54.3477	45.3226	36.4302
ATOM 743 O THR A 73 39.469 -8.913 -20.916 1.00 81.85 O									21.7200012 0.0558220	21.7200012 0.7099175		726 0.2818		21540.000 383.329		21.540 4		0.110708 3.498450 13.200000		45.5	211.885	135.548	91.3098	67.5722	54.3553	45.3395	36.4343
ATOM 744 CB THR A 73 37.501 -9.598 -23.145 1.00 81.85 C									21.7500019 0.0623394	21.7500019 0.7430449		727 0.2321		21570.000 385.107		21.570 3		0.142176 3.498450 13.200000		45.6	211.958	135.611	91.3485	67.6017	54.3875	45.3473	36.4533
ATOM 745 CG2 THR A 73 36.609 -9.394 -24.368 1.00 81.85 C									21.7800007 0.0450100	21.7800007 0.7357079		728 0.2158		21600.000 384.952		21.600 6		0.173644 3.498450 13.200000		45.7	212.068	135.687	91.4071	67.6313	54.4043	45.3713	36.4814
ATOM 746 OG1 THR A 73 38.722 -10.142 -23.590 1.00 81.85 O									21.8100014 0.0544646	21.8100014 0.7065806		729 0.3048		21630.000 390.059		21.630 4		0.205112 3.498450 10.500000		45.8	212.175	135.768	91.4664	67.698	54.4699	45.4175	36.5271
ATOM 747 H THR A 73 39.545 -7.774 -23.335 1.00 81.85 H									21.8400002 0.0354207	21.8400002 0.7259083		730 0.2864		21660.000 385.674		21.660 6		0.236580 3.498450 12.100000		45.9	212.273	135.843	91.5292	67.7485	54.5014	45.4508	36.5652
ATOM 748 HG1 THR A 73 39.303 -10.184 -22.827 1.00 81.85 H									21.8700008 0.0318169	21.8700008 0.7345877		731 0.2260		21690.000 384.810		21.690 4		0.268048 3.498450 13.200000		46	212.366	135.907	91.563	67.7879	54.5289	45.462	36.6031
ATOM 749 N ALA A 74 37.476 -8.417 -19.986 1.00 88.16 N									21.9000015 0.0520953	21.9000015 0.7358235		732 0.2455		21720.000 388.093		21.720 3		0.299516 3.498450 13.200000		46.1	212.464	135.987	91.6363	67.8312	54.5559	45.503	36.6353
ATOM 750 CA ALA A 74 37.847 -8.715 -18.613 1.00 88.16 C									21.9300003 0.0593438	21.9300003 0.7460072		733 0.2238		21750.000 389.021		21.750 4		0.330984 3.498450 13.200000		46.2	212.549	136.037	91.68	67.8607	54.5926	45.5332	36.6671
ATOM 751 C ALA A 74 36.849 -9.715 -18.023 1.00 88.16 C									21.9600010 0.0405311	21.9600010 0.7541063		734 0.2572		21780.000 386.187		21.780 6		0.362452 3.498450 13.200000		46.3	212.633	136.097	91.7227	67.8914	54.6203	45.5805	36.6885
ATOM 752 O ALA A 74 35.646 -9.611 -18.272 1.00 88.16 O									21.9900017 0.0533414	21.9900017 0.7493617		735 0.1978		21810.000 384.970		21.810 5		0.393920 3.498450 13.200000		46.4	212.746	136.151	91.7589	67.9303	54.6673	45.6101	36.7168
ATOM 753 CB ALA A 74 37.912 -7.405 -17.833 1.00 88.16 C									22.0200005 0.0593898	22.0200005 0.7483162		736 0.1854		21840.000 390.702		21.840 5		0.425388 3.498450 13.200000		46.5	212.849	136.223	91.8202	67.9542	54.7164	45.638	36.747
ATOM 754 H ALA A 74 36.516 -8.150 -20.151 1.00 88.16 H									22.0500011 0.0424623	22.0500011 0.7346051		737 0.1843		21870.000 385.282		21.870 5		0.456856 3.498450 13.200000		46.6	212.954	136.304	91.8889	67.9915	54.7776	45.6769	36.7795
ATOM 755 N SER A 75 37.368 -10.673 -17.261 1.00 90.73 N									22.0800018 0.0343277	22.0800018 0.7274738		738 0.2113		21900.000 388.739		21.900 5		0.488324 3.498450 13.200000		46.7	213.03	136.375	91.9493	68.0252	54.8121	45.7052	36.8066
ATOM 756 CA SER A 75 36.603 -11.715 -16.565 1.00 90.73 C									22.1100006 0.0259470	22.1100006 0.7413287		739 0.2553		21930.000 386.590		21.930 4		0.519792 3.498450 13.200000		46.8	213.118	136.417	91.9812	68.0609	54.849	45.7279	36.8358
ATOM 757 C SER A 75 36.789 -11.565 -15.051 1.00 90.73 C									22.1400013 0.0382035	22.1400013 0.7460868		740 0.2542		21960.000 383.321		21.960 4		0.551260 3.498450 13.200000		46.9	213.186	136.46	92.0238	68.0804	54.8766	45.7561	36.8571
ATOM 758 O SER A 75 37.814 -11.049 -14.611 1.00 90.73 O									22.1700020 0.0718025	22.1700020 0.7397597		741 0.2582		21990.000 386.154		21.990 4		0.582728 3.498450 13.200000		47	213.256	136.505	92.0433	68.1022	54.8955	45.7696	36.8523
ATOM 759 CB SER A 75 37.040 -13.116 -17.020 1.00 90.73 C									22.2000008 0.0498714	22.2000008 0.7040409		742 0.2702		22020.000 383.780		22.020 4		0.614196 3.498450 12.100000		47.1	213.339	136.581	92.0865	68.1419	54.9303	45.8063	36.8649
ATOM 760 OG SER A 75 36.777 -13.326 -18.394 1.00 90.73 O									22.2300014 0.0465056	22.2300014 0.7253317		743 0.2942		22050.000 383.320		22.050 5		0.645664 3.498450 10.500000		47.2	213.439	136.634	92.1348	68.1893	54.9567	45.8349	36.8855
ATOM 761 H SER A 75 38.357 -10.643 -17.060 1.00 90.73 H									22.2600002 0.0251114	22.2600002 0.7348805		744 0.2691		22080.000 387.749		22.080 5		0.677132 3.498450 7.050000		47.3	213.505	136.694	92.1755	68.2248	54.9882	45.8535	36.9092
ATOM 762 HG SER A 75 36.222 -14.107 -18.456 1.00 90.73 H									22.2900009 0.0249327	22.2900009 0.7170521		745 0.3360		22110.000 386.528		22.110 4		0.708600 3.498450 8.770000		47.4	213.606	136.744	92.2289	68.2648	55.0067	45.8905	36.941
ATOM 763 N GLY A 76 35.812 -12.012 -14.262 1.00 89.74 N									22.3200016 0.0233105	22.3200016 0.7270476		746 0.3413		22140.000 381.353		22.140 5		0.740068 3.498450 13.200000		47.5	213.695	136.799	92.2724	68.3153	55.0379	45.9217	36.977
ATOM 764 CA GLY A 76 35.747 -11.810 -12.807 1.00 89.74 C									22.3500004 0.0459767	22.3500004 0.7069116		747 0.2726		22170.000 383.963		22.170 6		0.771536 3.498450 12.100000		47.6	213.777	136.846	92.299	68.3393	55.0574	45.9532	36.9923
ATOM 765 C GLY A 76 35.382 -10.381 -12.386 1.00 89.74 C									22.3800011 0.0545786	22.3800011 0.6875086		748 0.2719		22200.000 387.899		22.200 5		0.803004 3.498450 8.110000		47.7	213.856	136.911	92.3362	68.3809	55.1116	45.9763	37.0196
ATOM 766 O GLY A 76 35.709 -9.970 -11.280 1.00 89.74 O									22.4100018 0.0423863	22.4100018 0.7051685		749 0.2355		22230.000 391.044		22.230 5		0.834472 3.498450 5.580000		47.8	213.946	136.959	92.383	68.4019	55.1311	46.0024	37.0386
ATOM 767 H GLY A 76 34.973 -12.351 -14.711 1.00 89.74 H									22.4400005 0.0406697	22.4400005 0.7301747		750 0.2788		22260.000 389.002		22.260 5		0.865940 3.498450 5.050000		47.9	214.056	137.042	92.4298	68.4416	55.1832	46.0461	37.0814
ATOM 768 N VAL A 77 34.763 -9.602 -13.276 1.00 91.09 N									22.4700012 0.0358304	22.4700012 0.7255530		751 0.3315		22290.000 393.266		22.290 5		0.897408 3.498450 7.710000		48	214.151	137.108	92.4859	68.4802	55.2208	46.0851	37.1306
ATOM 769 CA VAL A 77 34.447 -8.183 -13.051 1.00 91.09 C									22.5000019 0.0503185	22.5000019 0.7197132		752 0.3029		22320.000 390.381		22.320 5		0.928876 3.498450 13.200000		48.1	214.261	137.171	92.5265	68.5448	55.2747	46.124	37.1817
ATOM 770 C VAL A 77 33.018 -8.026 -12.535 1.00 91.09 C									22.5300007 0.0546123	22.5300007 0.7408466		753 0.3127		22350.000 384.394		22.350 6		0.960344 3.498450 13.200000		48.2	214.365	137.236	92.5894	68.5992	55.295	46.1584	37.2273
ATOM 771 O VAL A 77 32.122 -8.712 -13.021 1.00 91.09 O									22.5600014 0.0458356	22.5600014 0.7208388		754 0.2785		22380.000 391.984		22.380 5		-0.015164 3.507310 13.200000		48.3	214.455	137.306	92.642	68.6503	55.3241	46.1973	37.2421
ATOM 772 CB VAL A 77 34.638 -7.380 -14.348 1.00 91.09 C									22.5900002 0.0335195	22.5900002 0.7376207		755 0.2483		22410.000 386.317		22.410 6		0.016304 3.507310 13.200000		48.4	214.55	137.389	92.7196	68.7043	55.3782	46.2637	37.2791
ATOM 773 CG1 VAL A 77 34.383 -5.885 -14.154 1.00 91.09 C									22.6200008 0.0489190	22.6200008 0.7674080		756 0.2245		22440.000 384.635		22.440 5		0.047772 3.507310 13.200000		48.5	214.651	137.468	92.766	68.755	55.4217	46.3083	37.324
ATOM 774 CG2 VAL A 77 36.057 -7.502 -14.897 1.00 91.09 C									22.6500015 0.0457016	22.6500015 0.7640008		757 0.2501		22470.000 385.755		22.470 4		0.079240 3.507310 13.200000		48.6	214.743	137.546	92.8302	68.7935	55.4572	46.3423	37.3721
ATOM 775 H VAL A 77 34.417 -10.040 -14.118 1.00 91.09 H									22.6800003 0.0874431	22.6800003 0.7989993		758 0.2920		22500.000 384.571		22.500 5		0.110708 3.507310 13.200000		48.7	214.84	137.618	92.8928	68.8521	55.5064	46.3751	37.395
ATOM 776 N HIS A 78 32.803 -7.067 -11.633 1.00 91.88 N									22.7100010 0.0551187	22.7100010 0.8137544		759 0.2539		22530.000 385.106		22.530 6		0.142176 3.507310 13.200000		48.8	214.92	137.687	92.9551	68.8955	55.5472	46.4155	37.4287
ATOM 777 CA HIS A 78 31.488 -6.715 -11.075 1.00 91.88 C									22.7400017 0.0699065	22.7400017 0.7396610		760 0.2261		22560.000 384.360		22.560 5		0.173644 3.507310 13.200000		48.9	215.006	137.734	92.9827	68.9453	55.5811	46.4401	37.4517
ATOM 778 C HIS A 78 31.041 -5.275 -11.388 1.00 91.88 C									22.7700005 0.0686243	22.7700005 0.7341602		761 0.2403		22590.000 383.963		22.590 4		0.205112 3.507310 13.200000		49	215.084	137.788	93.0352	68.9658	55.6172	46.4525	37.4837
ATOM 779 O HIS A 78 29.912 -4.870 -11.104 1.00 91.88 O									22.8000011 0.0892436	22.8000011 0.7155575		762 0.2313		22620.000 384.933		22.620 6		0.236580 3.507310 13.200000		49.1	215.175	137.849	93.0867	69.0085	55.6516	46.4924	37.501
ATOM 780 CB HIS A 78 31.544 -6.949 -9.572 1.00 91.88 C									22.8300018 0.0517714	22.8300018 0.7153124		763 0.2614		22650.000 383.456		22.650 7		0.268048 3.507310 13.200000		49.2	215.253	137.926	93.1264	69.0434	55.6956	46.5188	37.5277
ATOM 781 CG HIS A 78 31.536 -8.401 -9.197 1.00 91.88 C									22.8600006 0.0474706	22.8600006 0.7406256		764 0.3240		22680.000 384.705		22.680 8		0.299516 3.507310 13.200000		49.3	215.339	137.992	93.1699	69.0849	55.734	46.553	37.5498
ATOM 782 CD2 HIS A 78 32.616 -9.213 -8.974 1.00 91.88 C									22.8900013 0.0384166	22.8900013 0.7244556		765 0.3958		22710.000 385.063		22.710 8		0.330984 3.507310 13.200000		49.4	215.413	138.058	93.2069	69.1239	55.7835	46.5687	37.5928
ATOM 783 ND1 HIS A 78 30.406 -9.153 -8.995 1.00 91.88 N									22.9200020 0.0390468	22.9200020 0.7328429		766 0.4992		22740.000 385.407		22.740 6		0.362452 3.507310 13.200000		49.5	215.491	138.103	93.2516	69.148	55.8094	46.5871	37.6066
ATOM 784 CE1 HIS A 78 30.791 -10.395 -8.660 1.00 91.88 C									22.9500008 0.0921611	22.9500008 0.7467446		767 0.5946		22770.000 383.295		22.770 7		0.393920 3.507310 13.200000		49.6	215.562	138.147	93.2922	69.1892	55.843	46.6091	37.611
ATOM 785 NE2 HIS A 78 32.133 -10.482 -8.637 1.00 91.88 N									22.9800014 0.0727011	22.9800014 0.7529433		768 0.7137		22800.000 381.626		22.800 7		0.425388 3.507310 13.200000		49.7	215.657	138.197	93.3309	69.2511	55.874	46.6447	37.6278
ATOM 786 H HIS A 78 33.602 -6.575 -11.259 1.00 91.88 H									23.0100002 0.0674377	23.0100002 0.7520385		769 0.6758		22830.000 386.282		22.830 6		0.456856 3.507310 13.200000		49.8	215.752	138.251	93.357	69.2854	55.8989	46.6497	37.6597
ATOM 787 HD1 HIS A 78 29.457 -8.809 -9.022 1.00 91.88 H									23.0400009 0.0535285	23.0400009 0.7501455		770 0.6836		22860.000 387.090		22.860 7		0.488324 3.507310 13.200000		49.9	215.838	138.319	93.4131	69.3187	55.9374	46.6918	37.6807
ATOM 788 N GLY A 79 31.919 -4.475 -11.995 1.00 92.82 N									23.0700016 0.0633270	23.0700016 0.7322415		771 0.7926		22890.000 390.477		22.890 7		0.519792 3.507310 13.200000		50	215.921	138.394	93.4566	69.3602	55.97	46.7255	37.6997
ATOM 789 CA GLY A 79 31.573 -3.146 -12.478 1.00 92.82 C									23.1000004 0.0285352	23.1000004 0.7469040		772 0.8284		22920.000 382.923		22.920 6		0.551260 3.507310 13.200000		50.1	215.984	138.451	93.4981	69.4067	56.0031	46.7445	37.7102
ATOM 790 C GLY A 79 32.459 -2.674 -13.622 1.00 92.82 C									23.1300011 0.0402323	23.1300011 0.7345231		773 0.8241		22950.000 388.419		22.950 5		0.582728 3.507310 13.200000		50.2	216.06	138.485	93.5244	69.4369	56.011	46.7617	37.735
ATOM 791 O GLY A 79 33.628 -3.039 -13.730 1.00 92.82 O									23.1600018 0.0531291	23.1600018 0.7486742		774 0.9635		22980.000 393.670		22.980 7		0.614196 3.507310 13.200000		50.3	216.143	138.548	93.5651	69.4695	56.0367	46.7897	37.7675
ATOM 792 H GLY A 79 32.863 -4.808 -12.127 1.00 92.82 H									23.1900005 0.0385914	23.1900005 0.7283196		775 1.0924		23010.000 390.563		23.010 8		0.645664 3.507310 13.200000		50.4	216.221	138.612	93.5865	69.5157	56.0631	46.8299	37.7833
ATOM 793 N ILE A 80 31.905 -1.835 -14.487 1.00 92.98 N									23.2200012 0.0581118	23.2200012 0.6965122		776 1.2330		23040.000 392.081		23.040 7		0.677132 3.507310 9.440000		50.5	216.284	138.664	93.617	69.5551	56.0895	46.8698	37.827
ATOM 794 CA ILE A 80 32.626 -1.195 -15.584 1.00 92.98 C									23.2500019 0.0271225	23.2500019 0.7433752		777 1.3810		23070.000 391.058		23.070 8		0.708600 3.507310 10.500000		50.6	216.352	138.691	93.6355	69.5699	56.101	46.8988	37.8535
ATOM 795 C ILE A 80 32.264 0.278 -15.650 1.00 92.98 C									23.2800007 0.0245635	23.2800007 0.7343309		778 1.4606		23100.000 395.921		23.100 7		0.740068 3.507310 13.200000		50.7	216.42	138.757	93.6729	69.6186	56.1391	46.9223	37.8958
ATOM 796 O ILE A 80 31.095 0.634 -15.789 1.00 92.98 O									23.3100014 0.0308974	23.3100014 0.7352495		779 1.5872		23130.000 396.781		23.130 8		0.771536 3.507310 9.440000		50.8	216.498	138.814	93.7125	69.6795	56.1665	46.9604	37.9064
ATOM 797 CB ILE A 80 32.390 -1.937 -16.915 1.00 92.98 C									23.3400021 0.0466106	23.3400021 0.7392894		780 1.6097		23160.000 390.040		23.160 8		0.803004 3.507310 9.440000		50.9	216.571	138.881	93.7698	69.6931	56.2136	46.9924	37.9211
ATOM 798 CG1 ILE A 80 33.139 -1.311 -18.111 1.00 92.98 C									23.3700008 0.0480868	23.3700008 0.7396489		781 1.5754		23190.000 392.720		23.190 9		0.834472 3.507310 7.050000		51	216.666	138.923	93.8071	69.7226	56.2518	47.0131	37.9512
ATOM 799 CG2 ILE A 80 30.904 -2.075 -17.300 1.00 92.98 C									23.4000015 0.0249356	23.4000015 0.7253683		782 1.4947		23220.000 391.376		23.220 8		0.865940 3.507310 7.310000		51.1	216.718	138.965	93.8276	69.7379	56.2774	47.0156	37.9758
ATOM 800 CD1 ILE A 80 34.657 -1.200 -17.928 1.00 92.98 C									23.4300003 0.0291825	23.4300003 0.7256132		783 1.4301		23250.000 396.658		23.250 8		0.897408 3.507310 6.780000		51.2	216.801	139.026	93.8765	69.7796	56.3189	47.0703	38.002
ATOM 801 H ILE A 80 30.936 -1.587 -14.345 1.00 92.98 H									23.4600010 0.0539582	23.4600010 0.7351764		784 1.4257		23280.000 394.134		23.280 9		0.928876 3.507310 10.500000		51.3	216.876	139.085	93.9351	69.8039	56.3598	47.087	38.0128
ATOM 802 N PHE A 81 33.279 1.135 -15.603 1.00 90.21 N									23.4900017 0.1057963	23.4900017 0.7394703		785 1.4199		23310.000 390.722		23.310 8		0.960344 3.507310 13.200000		51.4	216.943	139.136	93.9736	69.8188	56.3991	47.1053	38.0228
ATOM 803 CA PHE A 81 33.124 2.569 -15.801 1.00 90.21 C									23.5200005 0.0440741	23.5200005 0.7290872		786 1.5018		23340.000 396.326		23.340 7		-0.015164 3.516170 13.200000		51.5	217.008	139.179	94.0112	69.8721	56.4267	47.12	38.0405
ATOM 804 C PHE A 81 33.865 3.011 -17.048 1.00 90.21 C									23.5500011 0.0299010	23.5500011 0.7479913		787 1.6636		23370.000 393.941		23.370 9		0.016304 3.516170 13.200000		51.6	217.098	139.225	94.0656	69.9146	56.442	47.1534	38.0583
ATOM 805 O PHE A 81 34.996 2.606 -17.313 1.00 90.21 O									23.5800018 0.0272290	23.5800018 0.7429149		788 1.6064		23400.000 391.333		23.400 7		0.047772 3.516170 13.200000		51.7	217.19	139.295	94.1221	69.9559	56.4726	47.1907	38.081
ATOM 806 CB PHE A 81 33.535 3.361 -14.557 1.00 90.21 C									23.6100006 0.0255112	23.6100006 0.7283680		789 1.7180		23430.000 386.077		23.430 8		0.079240 3.516170 13.200000		51.8	217.267	139.346	94.1822	69.9783	56.4991	47.2198	38.0989
ATOM 807 CG PHE A 81 32.592 3.098 -13.408 1.00 90.21 C									23.6400013 0.0499938	23.6400013 0.7059022		790 1.7308		23460.000 391.180		23.460 9		0.110708 3.516170 13.200000		51.9	217.339	139.397	94.2194	69.9959	56.5235	47.2344	38.1065
ATOM 808 CD1 PHE A 81 31.451 3.898 -13.207 1.00 90.21 C									23.6700020 0.0429600	23.6700020 0.7158628		791 1.7431		23490.000 390.212		23.490 6		0.142176 3.516170 13.200000		52	217.413	139.437	94.2839	70.0164	56.5406	47.2573	38.1237
ATOM 809 CD2 PHE A 81 32.793 1.960 -12.617 1.00 90.21 C									23.7000008 0.0226234	23.7000008 0.6814609		792 1.8354		23520.000 390.696		23.520 6		0.173644 3.516170 13.200000		52.1	217.502	139.507	94.3429	70.063	56.5778	47.2974	38.1543
ATOM 810 CE1 PHE A 81 30.507 3.550 -12.224 1.00 90.21 C									23.7300014 0.0292141	23.7300014 0.6913759				23550.000 392.038		23.550 8		0.205112 3.516170 13.200000		52.2	217.566	139.553	94.3939	70.0875	56.6142	47.3137	38.18
ATOM 811 CE2 PHE A 81 31.839 1.600 -11.663 1.00 90.21 C									23.7600002 0.0769634	23.7600002 0.6972103				23580.000 392.491		23.580 7		0.236580 3.516170 13.200000		52.3	217.657	139.606	94.422	70.1157	56.6317	47.3377	38.187
ATOM 812 CZ PHE A 81 30.699 2.394 -11.451 1.00 90.21 C									23.7900009 0.0798878	23.7900009 0.7164955				23610.000 392.813		23.610 10		0.268048 3.516170 13.200000		52.4	217.745	139.672	94.4711	70.1429	56.6758	47.3644	38.2244
ATOM 813 H PHE A 81 34.208 0.769 -15.451 1.00 90.21 H									23.8200016 0.0529572	23.8200016 0.7233618				23640.000 387.220		23.640 10		0.299516 3.516170 13.200000		52.5	217.831	139.733	94.5287	70.1929	56.7338	47.4016	38.2411
ATOM 814 N LEU A 82 33.210 3.867 -17.816 1.00 87.63 N									23.8500004 0.0544132	23.8500004 0.7407367				23670.000 391.841		23.670 9		0.330984 3.516170 13.200000		52.6	217.888	139.794	94.5813	70.2342	56.7667	47.4282	38.2681
ATOM 815 CA LEU A 82 33.775 4.559 -18.954 1.00 87.63 C									23.8800011 0.0938944	23.8800011 0.7453707				23700.000 389.084		23.700 10		0.362452 3.516170 13.200000		52.7	217.96	139.833	94.5972	70.2686	56.7731	47.4536	38.2875
ATOM 816 C LEU A 82 33.770 6.044 -18.637 1.00 87.63 C									23.9100018 0.0438139	23.9100018 0.7391141				23730.000 391.065		23.730 7		0.393920 3.516170 13.200000		52.8	218.032	139.89	94.6294	70.3043	56.8052	47.4711	38.311
ATOM 817 O LEU A 82 32.752 6.603 -18.228 1.00 87.63 O									23.9400005 0.0421363	23.9400005 0.7059440				23760.000 390.065		23.760 8		0.425388 3.516170 13.200000		52.9	218.128	139.955	94.6808	70.3554	56.8388	47.5249	38.3518
ATOM 818 CB LEU A 82 32.985 4.192 -20.220 1.00 87.63 C									23.9700012 0.0394436	23.9700012 0.6916874				23790.000 392.566		23.790 9		0.456856 3.516170 13.200000		53	218.194	140.015	94.7154	70.4068	56.8735	47.5586	38.3684
ATOM 819 CG LEU A 82 33.548 4.832 -21.504 1.00 87.63 C									24.0000019 0.0356159	24.0000019 0.6937361				23820.000 388.322		23.820 8		0.488324 3.516170 13.200000		53.1	218.288	140.066	94.7589	70.4347	56.8837	47.5995	38.3898
ATOM 820 CD1 LEU A 82 33.263 3.930 -22.702 1.00 87.63 C									24.0300007 0.0438071	24.0300007 0.6866155				23850.000 388.331		23.850 6		0.519792 3.516170 13.200000		53.2	218.377	140.128	94.7867	70.4587	56.9152	47.6051	38.4114
ATOM 821 CD2 LEU A 82 32.900 6.178 -21.836 1.00 87.63 C									24.0600014 0.0544562	24.0600014 0.7004979				23880.000 385.430		23.880 9		0.551260 3.516170 13.200000		53.3	218.475	140.201	94.8516	70.4897	56.9336	47.6412	38.4437
ATOM 822 H LEU A 82 32.300 4.170 -17.501 1.00 87.63 H									24.0900021 0.0592226	24.0900021 0.7148706				23910.000 385.704		23.910 7		0.582728 3.516170 13.200000		53.4	218.561	140.279	94.8969	70.5375	56.9612	47.6808	38.4716
ATOM 823 N SER A 83 34.894 6.703 -18.882 1.00 83.62 N									24.1200008 0.0615004	24.1200008 0.7194173				23940.000 389.058		23.940 7		0.614196 3.516170 12.100000		53.5	218.649	140.338	94.9404	70.5898	56.9889	47.7151	38.499
ATOM 824 CA SER A 83 34.935 8.151 -18.843 1.00 83.62 C									24.1500015 0.0805755	24.1500015 0.7068986				23970.000 390.548		23.970 7		0.645664 3.516170 13.200000		53.6	218.72	140.389	94.9529	70.6205	57.0016	47.7374	38.5315
ATOM 825 C SER A 83 35.277 8.766 -20.176 1.00 83.62 C									24.1800003 0.0858139	24.1800003 0.7326588				24000.000 388.339		24.000 8		0.677132 3.516170 13.200000		53.7	218.805	140.466	95.004	70.6661	57.0468	47.7866	38.5742
ATOM 826 O SER A 83 36.205 8.337 -20.865 1.00 83.62 O									24.2100010 0.0590308	24.2100010 0.7267162				24030.000 388.351		24.030 8		0.708600 3.516170 13.200000		53.8	218.902	140.548	95.0512	70.7262	57.104	47.8349	38.6204
ATOM 827 CB SER A 83 35.867 8.667 -17.780 1.00 83.62 C									24.2400017 0.0561133	24.2400017 0.7212272				24060.000 393.510		24.060 8		0.740068 3.516170 9.440000		53.9	218.965	140.617	95.0957	70.7677	57.148	47.8822	38.6561
ATOM 828 OG SER A 83 35.624 10.067 -17.727 1.00 83.62 O									24.2700005 0.0638715	24.2700005 0.7190797				24090.000 390.318		24.090 9		0.771536 3.516170 9.440000		54	219.022	140.66	95.1081	70.8097	57.1768	47.9034	38.6838
ATOM 829 H SER A 83 35.700 6.189 -19.210 1.00 83.62 H									24.3000011 0.0714617	24.3000011 0.7152671				24120.000 392.127		24.120 7		0.803004 3.516170 12.100000		54.1	219.071	140.703	95.1533	70.8271	57.2073	47.9375	38.7157
ATOM 830 HG SER A 83 34.677 10.224 -17.711 1.00 83.62 H									24.3300018 0.0422061	24.3300018 0.7018865				24150.000 391.657		24.150 7		0.834472 3.516170 8.770000		54.2	219.149	140.77	95.1877	70.862	57.2438	47.9636	38.7367
ATOM 831 N HIS A 84 34.543 9.824 -20.501 1.00 80.63 N									24.3600006 0.0432946	24.3600006 0.6996971				24180.000 393.708		24.180 6		0.865940 3.516170 8.110000		54.3	219.243	140.842	95.231	70.9071	57.2932	48.0066	38.7651
ATOM 832 CA HIS A 84 34.826 10.640 -21.655 1.00 80.63 C									24.3900013 0.0469439	24.3900013 0.6875769				24210.000 391.193		24.210 5		0.897408 3.516170 8.770000		54.4	219.331	140.9	95.2516	70.9352	57.3294	48.0419	38.7997
ATOM 833 C HIS A 84 36.063 11.516 -21.421 1.00 80.63 C									24.4200020 0.0709696	24.4200020 0.7192633				24240.000 390.017		24.240 4		0.928876 3.516170 10.500000		54.5	219.386	140.952	95.2832	70.9599	57.3684	48.0486	38.8312
ATOM 834 O HIS A 84 36.141 12.251 -20.438 1.00 80.63 O									24.4500008 0.0790806	24.4500008 0.7214125				24270.000 389.675		24.270 6		0.960344 3.516170 13.200000		54.6	219.468	141.009	95.3284	70.9845	57.3826	48.0858	38.8399
ATOM 835 CB HIS A 84 33.589 11.470 -22.008 1.00 80.63 C									24.4800014 0.0339424	24.4800014 0.6951065				24300.000 384.216		24.300 7		-0.015164 3.525030 13.200000		54.7	219.529	141.049	95.3611	71.0164	57.415	48.1049	38.8482
ATOM 836 CG HIS A 84 33.740 12.090 -23.367 1.00 80.63 C									24.5100002 0.0779568	24.5100002 0.6867267				24330.000 390.004		24.330 8		0.016304 3.525030 13.200000		54.8	219.616	141.073	95.3939	71.0432	57.4297	48.1173	38.8659
ATOM 837 CD2 HIS A 84 33.341 13.334 -23.782 1.00 80.63 C									24.5400009 0.0483477	24.5400009 0.6841390				24360.000 388.875		24.360 8		0.047772 3.525030 13.200000		54.9	219.698	141.117	95.4143	71.066	57.4718	48.1357	38.9034
ATOM 838 ND1 HIS A 84 34.381 11.493 -24.425 1.00 80.63 N									24.5700016 0.0539053	24.5700016 0.6997021				24390.000 387.548		24.390 7		0.079240 3.525030 13.200000		55	219.788	141.164	95.465	71.1052	57.4736	48.1688	38.9329
ATOM 839 CE1 HIS A 84 34.386 12.350 -25.441 1.00 80.63 C									24.6000004 0.0535693	24.6000004 0.7120696				24420.000 384.486		24.420 8		0.110708 3.525030 13.200000		55.1	219.872	141.239	95.5152	71.1597	57.5123	48.2143	38.9615
ATOM 840 NE2 HIS A 84 33.764 13.490 -25.112 1.00 80.63 N									24.6300011 0.0279558	24.6300011 0.6887353				24450.000 389.969		24.450 6		0.142176 3.525030 13.200000		55.2	219.956	141.306	95.578	71.2088	57.5556	48.2467	39.0009
ATOM 841 H HIS A 84 33.836 10.143 -19.853 1.00 80.63 H									24.6600018 0.0531924	24.6600018 0.6842409				24480.000 391.776		24.480 7		0.173644 3.525030 13.200000		55.3	220.021	141.353	95.6225	71.2533	57.5979	48.273	39.0368
ATOM 842 HD1 HIS A 84 34.806 10.576 -24.442 1.00 80.63 H									24.6900005 0.0492376	24.6900005 0.6967405				24510.000 390.866		24.510 7		0.205112 3.525030 13.200000		55.4	220.092	141.409	95.6762	71.2813	57.6219	48.3042	39.0554
ATOM 843 N ILE A 85 37.032 11.434 -22.334 1.00 75.52 N									24.7200012 0.0316802	24.7200012 0.6885922				24540.000 388.488		24.540 8		0.236580 3.525030 13.200000		55.5	220.169	141.452	95.7201	71.3126	57.6664	48.3305	39.0818
ATOM 844 CA ILE A 85 38.207 12.311 -22.353 1.00 75.52 C									24.7500019 0.0591971	24.7500019 0.7078382				24570.000 391.468		24.570 8		0.268048 3.525030 13.200000		55.6	220.261	141.545	95.7981	71.3824	57.7356	48.3914	39.15
ATOM 845 C ILE A 85 37.993 13.416 -23.386 1.00 75.52 C									24.7800007 0.0214819	24.7800007 0.7228770				24600.000 387.680		24.600 6		0.299516 3.525030 13.200000		55.7	220.315	141.594	95.8068	71.423	57.7585	48.3906	39.1634
ATOM 846 O ILE A 85 38.008 14.583 -23.026 1.00 75.52 O									24.8100014 0.0467376	24.8100014 0.7194205				24630.000 388.620		24.630 6		0.330984 3.525030 13.200000		55.8	220.347	141.631	95.8297	71.4263	57.7624	48.3759	39.16
ATOM 847 CB ILE A 85 39.512 11.521 -22.613 1.00 75.52 C									24.8400021 0.0448730	24.8400021 0.7130699				24660.000 389.741		24.660 7		0.362452 3.525030 13.200000		55.9	220.408	141.683	95.8644	71.4462	57.7928	48.3963	39.159
ATOM 848 CG1 ILE A 85 39.722 10.418 -21.550 1.00 75.52 C									24.8700008 0.0500547	24.8700008 0.7149683				24690.000 389.278		24.690 7		0.393920 3.525030 13.200000		56	220.469	141.734	95.9184	71.4665	57.8285	48.4154	39.1987
ATOM 849 CG2 ILE A 85 40.722 12.479 -22.621 1.00 75.52 C									24.9000015 0.0321154	24.9000015 0.7294029				24720.000 385.063		24.720 7		0.425388 3.525030 13.200000		56.1	220.552	141.762	95.9394	71.4976	57.8658	48.4424	39.2293
ATOM 850 CD1 ILE A 85 40.933 9.522 -21.839 1.00 75.52 C									24.9300003 0.0697233	24.9300003 0.7173413				24750.000 390.706		24.750 8		0.456856 3.525030 13.200000		56.2	220.615	141.806	95.9765	71.5287	57.9089	48.4576	39.2446
ATOM 851 H ILE A 85 36.909 10.795 -23.106 1.00 75.52 H									24.9600010 0.0249691	24.9600010 0.7052028				24780.000 389.267		24.780 7		0.488324 3.525030 13.200000		56.3	220.7	141.882	96.0284	71.5745	57.9551	48.508	39.291
ATOM 852 N ARG A 86 37.819 13.049 -24.666 1.00 72.48 N									24.9900017 0.0389775	24.9900017 0.6868909				24810.000 383.565		24.810 7		0.519792 3.525030 13.200000		56.4	220.777	141.956	96.0823	71.6097	57.9969	48.537	39.3321
ATOM 853 CA ARG A 86 37.743 14.006 -25.784 1.00 72.48 C									25.0200005 0.0623110	25.0200005 0.6904608				24840.000 384.756		24.840 8		0.551260 3.525030 13.200000		56.5	220.86	142.008	96.113	71.6407	58.0141	48.5621	39.3573
ATOM 854 C ARG A 86 37.103 13.416 -27.043 1.00 72.48 C									25.0500011 0.0636684	25.0500011 0.6777056				24870.000 380.121		24.870 8		0.582728 3.525030 13.200000		56.6	220.923	142.08	96.1448	71.675	58.0624	48.5835	39.3926
ATOM 855 O ARG A 86 37.174 12.213 -27.289 1.00 72.48 O									25.0800018 0.0392763	25.0800018 0.6762390				24900.000 383.936		24.900 8		0.614196 3.525030 13.200000		56.7	221.004	142.158	96.2145	71.7224	58.1113	48.6338	39.4164
ATOM 856 CB ARG A 86 39.150 14.569 -26.084 1.00 72.48 C									25.1100006 0.0968931	25.1100006 0.6906581				24930.000 382.393		24.930 6		0.645664 3.525030 13.200000		56.8	221.077	142.236	96.273	71.7703	58.172	48.6687	39.4501
ATOM 857 CG ARG A 86 40.193 13.496 -26.436 1.00 72.48 C									25.1400013 0.0631688	25.1400013 0.7064368				24960.000 383.082		24.960 7		0.677132 3.525030 13.200000		56.9	221.158	142.286	96.3096	71.8125	58.1689	48.6988	39.4675
ATOM 858 CD ARG A 86 41.577 14.123 -26.622 1.00 72.48 C									25.1700020 0.0724383	25.1700020 0.6968768				24990.000 385.866		24.990 8		0.708600 3.525030 10.500000		57	221.198	142.328	96.3093	71.8314	58.1683	48.6949	39.466
ATOM 859 NE ARG A 86 42.565 13.105 -27.023 1.00 72.48 N									25.2000008 0.0549967	25.2000008 0.7086265				25020.000 382.883		25.020 7		0.740068 3.525030 9.440000		57.1	221.254	142.373	96.3381	71.8537	58.1792	48.7187	39.479
ATOM 860 CZ ARG A 86 43.854 13.312 -27.228 1.00 72.48 C									25.2300014 0.0816957	25.2300014 0.7287481				25050.000 387.617		25.050 7		0.771536 3.525030 9.440000		57.2	221.316	142.425	96.3627	71.8829	58.2072	48.7453	39.4952
ATOM 861 NH1 ARG A 86 44.412 14.467 -26.993 1.00 72.48 N1+									25.2600021 0.0650463	25.2600021 0.7201120				25080.000 391.502		25.080 7		0.803004 3.525030 12.100000		57.3	221.388	142.474	96.3968	71.9132	58.2461	48.7701	39.5231
ATOM 862 NH2 ARG A 86 44.616 12.352 -27.669 1.00 72.48 N									25.2900009 0.0402365	25.2900009 0.6877570				25110.000 389.584		25.110 8		0.834472 3.525030 8.770000		57.4	221.435	142.498	96.4146	71.9266	58.2575	48.7767	39.5309
ATOM 863 H ARG A 86 37.742 12.064 -24.872 1.00 72.48 H									25.3200016 0.0643577	25.3200016 0.6855968				25140.000 392.459		25.140 8		0.865940 3.525030 10.500000		57.5	221.504	142.538	96.4439	71.9372	58.2593	48.7996	39.5474
ATOM 864 HE ARG A 86 42.232 12.152 -27.038 1.00 72.48 H									25.3500004 0.0760098	25.3500004 0.7211737				25170.000 391.569		25.170 8		0.897408 3.525030 7.310000		57.6	221.522	142.581	96.4822	71.9614	58.2911	48.8363	39.5531
ATOM 865 1HH1 ARG A 86 43.841 15.205 -26.606 1.00 72.48 H									25.3800011 0.0634784	25.3800011 0.7539322				25200.000 391.506		25.200 7		0.928876 3.525030 10.500000		57.7	221.627	142.639	96.5273	71.9913	58.3256	48.8778	39.5825
ATOM 866 2HH1 ARG A 86 45.406 14.604 -27.110 1.00 72.48 H									25.4100018 0.0637760	25.4100018 0.7722375				25230.000 391.174		25.230 7		0.960344 3.525030 12.100000		57.8	221.647	142.684	96.5483	72.0069	58.3613	48.9032	39.6096
ATOM 867 1HH2 ARG A 86 44.220 11.435 -27.820 1.00 72.48 H									25.4400005 0.0345231	25.4400005 0.7746222				25260.000 391.826		25.260 8		-0.015164 3.533890 13.200000		57.9	221.748	142.718	96.5748	72.0011	58.3853	48.9083	39.6316
ATOM 868 2HH2 ARG A 86 45.606 12.508 -27.793 1.00 72.48 H									25.4700012 0.0672465	25.4700012 0.7811487				25290.000 389.291		25.290 8		0.016304 3.533890 13.200000		58	221.813	142.768	96.6126	72.0134	58.4009	48.93	39.6325
ATOM 869 N GLY A 87 36.512 14.273 -27.876 1.00 67.82 N									25.5000019 0.0773012	25.5000019 0.7725159				25320.000 387.390		25.320 7		0.047772 3.533890 13.200000		58.1	221.881	142.83	96.6769	72.0584	58.4384	48.9612	39.6589
ATOM 870 CA GLY A 87 36.083 13.948 -29.247 1.00 67.82 C									25.5300007 0.0401579	25.5300007 0.7711939				25350.000 389.899		25.350 6		0.079240 3.533890 13.200000		58.2	221.968	142.876	96.7063	72.0939	58.4708	48.995	39.6769
ATOM 871 C GLY A 87 34.660 13.399 -29.425 1.00 67.82 C									25.5600014 0.0609046	25.5600014 0.7670690				25380.000 385.495		25.380 7		0.110708 3.533890 13.200000		58.3	222.055	142.923	96.7679	72.1146	58.5091	49.016	39.7071
ATOM 872 O GLY A 87 34.283 13.095 -30.549 1.00 67.82 O									25.5900021 0.0356891	25.5900021 0.7363480				25410.000 389.418		25.410 7		0.142176 3.533890 13.200000		58.4	222.093	142.968	96.8107	72.1405	58.5322	49.0551	39.7318
ATOM 873 H GLY A 87 36.464 15.238 -27.583 1.00 67.82 H									25.6200008 0.0671590	25.6200008 0.7715635				25440.000 387.041		25.440 6		0.173644 3.533890 13.200000		58.5	222.202	143.04	96.8634	72.2179	58.5728	49.1007	39.7797
ATOM 874 N GLY A 88 33.859 13.249 -28.364 1.00 64.23 N									25.6500015 0.0623080	25.6500015 0.7973953				25470.000 385.754		25.470 7		0.205112 3.533890 13.200000		58.6	222.286	143.078	96.9082	72.2334	58.5894	49.1325	39.7964
ATOM 875 CA GLY A 88 32.441 12.847 -28.432 1.00 64.23 C									25.6800003 0.0416963	25.6800003 0.7816895				25500.000 391.014		25.500 6		0.236580 3.533890 13.200000		58.7	222.36	143.132	96.9484	72.2835	58.6288	49.1475	39.8219
ATOM 876 C GLY A 88 32.119 11.501 -29.109 1.00 64.23 C									25.7100010 0.0319833	25.7100010 0.7886302				25530.000 389.295		25.530 8		0.268048 3.533890 13.200000		58.8	222.43	143.184	96.9886	72.3262	58.6418	49.1765	39.8436
ATOM 877 O GLY A 88 30.945 11.194 -29.336 1.00 64.23 O									25.7400017 0.0576076	25.7400017 0.8242400				25560.000 392.703		25.560 6		0.299516 3.533890 13.200000		58.9	222.515	143.242	97.0252	72.3878	58.6934	49.2209	39.8732
ATOM 878 H GLY A 88 34.181 13.595 -27.471 1.00 64.23 H									25.7700005 0.0858443	25.7700005 0.8127998				25590.000 389.651		25.590 6		0.330984 3.533890 13.200000		59	222.607	143.299	97.0909	72.4434	58.735	49.2703	39.908
ATOM 879 N HIS A 89 33.128 10.695 -29.453 1.00 72.35 N									25.8000011 0.0475296	25.8000011 0.7828332				25620.000 390.468		25.620 7		0.362452 3.533890 13.200000		59.1	222.684	143.331	97.1106	72.4836	58.7716	49.2894	39.9298
ATOM 880 CA HIS A 89 32.942 9.452 -30.198 1.00 72.35 C									25.8300018 0.0722060	25.8300018 0.7828696				25650.000 387.172		25.650 7		0.393920 3.533890 13.200000		59.2	222.762	143.393	97.1453	72.5255	58.79	49.3219	39.9581
ATOM 881 C HIS A 89 32.162 8.412 -29.381 1.00 72.35 C									25.8600006 0.0551404	25.8600006 0.7665491				25680.000 391.011		25.680 8		0.425388 3.533890 13.200000		59.3
ATOM 882 O HIS A 89 32.177 8.407 -28.152 1.00 72.35 O									25.8900013 0.0422006	25.8900013 0.7670209				25710.000 388.073		25.710 7		0.456856 3.533890 13.200000		59.4
ATOM 883 CB HIS A 89 34.289 8.908 -30.688 1.00 72.35 C									25.9200020 0.0359394	25.9200020 0.8003772				25740.000 390.011		25.740 6		0.488324 3.533890 13.200000		59.5
ATOM 884 CG HIS A 89 35.045 9.871 -31.570 1.00 72.35 C									25.9500008 0.0632052	25.9500008 0.8135989				25770.000 384.710		25.770 9		0.519792 3.533890 13.200000		59.6
ATOM 885 CD2 HIS A 89 36.072 10.681 -31.174 1.00 72.35 C									25.9800014 0.0483134	25.9800014 0.8033118				25800.000 386.009		25.800 5		0.551260 3.533890 13.200000		59.7
ATOM 886 ND1 HIS A 89 34.855 10.090 -32.917 1.00 72.35 N									26.0100021 0.1023837	26.0100021 0.8478161				25830.000 388.776		25.830 9		0.582728 3.533890 13.200000		59.8
ATOM 887 CE1 HIS A 89 35.758 11.002 -33.319 1.00 72.35 C									26.0400009 0.0549752	26.0400009 0.8654939				25860.000 389.074		25.860 9		0.614196 3.533890 13.200000		59.9
ATOM 888 NE2 HIS A 89 36.552 11.360 -32.295 1.00 72.35 N									26.0700016 0.0542810	26.0700016 0.8542556				25890.000 392.457		25.890 7		0.645664 3.533890 13.200000		60
ATOM 889 H HIS A 89 34.068 11.037 -29.310 1.00 72.35 H									26.1000004 0.0592351	26.1000004 0.8530056				25920.000 393.668		25.920 8		0.677132 3.533890 13.200000		60.1
ATOM 890 HD1 HIS A 89 34.147 9.676 -33.506 1.00 72.35 H									26.1300011 0.1030060	26.1300011 0.8618063				25950.000 384.028		25.950 7		0.708600 3.533890 13.200000		60.2
ATOM 891 N GLY A 90 31.442 7.543 -30.087 1.00 78.52 N									26.1600018 0.1026607	26.1600018 0.8645146				25980.000 392.846		25.980 8		0.740068 3.533890 12.100000		60.3
ATOM 892 CA GLY A 90 30.598 6.521 -29.480 1.00 78.52 C									26.1900005 0.0748700	26.1900005 0.8515605				26010.000 392.366		26.010 9		0.771536 3.533890 12.100000		60.4
ATOM 893 C GLY A 90 31.389 5.418 -28.776 1.00 78.52 C									26.2200012 0.0183871	26.2200012 0.8734792				26040.000 395.276		26.040 7		0.803004 3.533890 12.100000		60.5
ATOM 894 O GLY A 90 32.614 5.311 -28.909 1.00 78.52 O									26.2500019 0.0380166	26.2500019 0.8770159				26070.000 391.689		26.070 8		0.834472 3.533890 13.200000		60.6
ATOM 895 H GLY A 90 31.495 7.574 -31.095 1.00 78.52 H									26.2800007 0.0295572	26.2800007 0.8443860				26100.000 388.730		26.100 7		0.865940 3.533890 10.500000		60.7
ATOM 896 N PHE A 91 30.659 4.590 -28.039 1.00 82.62 N									26.3100014 0.0283678	26.3100014 0.8729824				26130.000 389.000		26.130 9		0.897408 3.533890 8.770000		60.8
ATOM 897 CA PHE A 91 31.206 3.476 -27.279 1.00 82.62 C									26.3400021 0.0368760	26.3400021 0.9093708				26160.000 392.743		26.160 7		0.928876 3.533890 12.100000		60.9
ATOM 898 C PHE A 91 30.195 2.335 -27.155 1.00 82.62 C									26.3700008 0.0391104	26.3700008 0.9532930				26190.000 392.536		26.190 7		0.960344 3.533890 13.200000		61
ATOM 899 O PHE A 91 28.988 2.526 -27.329 1.00 82.62 O									26.4000015 0.0837061	26.4000015 0.9240941				26220.000 387.980		26.220 7		-0.015164 3.542750 13.200000		61.1
ATOM 900 CB PHE A 91 31.659 3.956 -25.891 1.00 82.62 C									26.4300003 0.0962845	26.4300003 0.8763826				26250.000 393.420		26.250 6		0.016304 3.542750 13.200000		61.2
ATOM 901 CG PHE A 91 30.538 4.469 -25.006 1.00 82.62 C									26.4600010 0.0873731	26.4600010 0.8769854				26280.000 386.670		26.280 7		0.047772 3.542750 13.200000		61.3
ATOM 902 CD1 PHE A 91 30.247 5.844 -24.960 1.00 82.62 C									26.4900017 0.0303104	26.4900017 0.8330578				26310.000 390.135		26.310 10		0.079240 3.542750 13.200000		61.4
ATOM 903 CD2 PHE A 91 29.790 3.573 -24.219 1.00 82.62 C									26.5200005 0.0481255	26.5200005 0.8267271				26340.000 393.099		26.340 7		0.110708 3.542750 13.200000		61.5
ATOM 904 CE1 PHE A 91 29.209 6.314 -24.138 1.00 82.62 C									26.5500011 0.0694660	26.5500011 0.7964433				26370.000 386.751		26.370 6		0.142176 3.542750 13.200000		61.6
ATOM 905 CE2 PHE A 91 28.754 4.049 -23.400 1.00 82.62 C									26.5800018 0.0862999	26.5800018 0.7973729				26400.000 386.715		26.400 4		0.173644 3.542750 13.200000		61.7
ATOM 906 CZ PHE A 91 28.457 5.419 -23.360 1.00 82.62 C									26.6100006 0.0826882	26.6100006 0.8113403				26430.000 390.930		26.430 5		0.205112 3.542750 13.200000		61.8	154.493	103.197	70.3935	51.9466	41.2206	33.4906	27.3737
ATOM 907 H PHE A 91 29.653 4.663 -28.077 1.00 82.62 H									26.6400013 0.0919572	26.6400013 0.8178200				26460.000 391.543		26.460 5		0.236580 3.542750 13.200000		61.9	153.593	102.606	70.037	51.6963	41.0588	33.3576	27.2988
ATOM 908 N GLU A 92 30.708 1.158 -26.811 1.00 85.98 N									26.6700020 0.0386858	26.6700020 0.8209416				26490.000 389.039		26.490 4		0.268048 3.542750 13.200000		62	152.703	101.992	69.6406	51.4218	40.8583	33.182	27.1839
ATOM 909 CA GLU A 92 29.928 -0.051 -26.576 1.00 85.98 C									26.7000008 0.0764552	26.7000008 0.8556315				26520.000 391.982		26.520 6		0.299516 3.542750 13.200000		62.1	151.821	101.478	69.2914	51.1771	40.6643	33.0402	27.0737
ATOM 910 C GLU A 92 30.378 -0.751 -25.292 1.00 85.98 C									26.7300014 0.0240983	26.7300014 0.8384857				26550.000 395.774		26.550 5		0.330984 3.542750 13.200000		62.2	150.984	100.939	68.9491	50.9284	40.4892	32.9125	26.9663
ATOM 911 O GLU A 92 31.579 -0.849 -25.018 1.00 85.98 O									26.7600021 0.0446059	26.7600021 0.7923701				26580.000 393.480		26.580 6		0.362452 3.542750 13.200000		62.3	150.142	100.431	68.6169	50.6787	40.3098	32.7652	26.8609
ATOM 912 CB GLU A 92 30.064 -1.036 -27.741 1.00 85.98 C									26.7900009 0.0495632	26.7900009 0.7668645				26610.000 389.290		26.610 7		0.393920 3.542750 13.200000		62.4	149.361	99.9229	68.2938	50.4428	40.1245	32.6258	26.732
ATOM 913 CG GLU A 92 29.916 -0.414 -29.127 1.00 85.98 C									26.8200016 0.0736950	26.8200016 0.8036094				26640.000 396.357		26.640 5		0.425388 3.542750 13.200000		62.5	148.625	99.414	67.9988	50.2209	39.9741	32.5024	26.6349
ATOM 914 CD GLU A 92 29.823 -1.522 -30.177 1.00 85.98 C									26.8500004 0.0817982	26.8500004 0.8131000				26670.000 391.493		26.670 5		0.456856 3.542750 13.200000		62.6	147.871	98.9348	67.6928	49.9934	39.8134	32.3713	26.5327
ATOM 915 OE1 GLU A 92 28.727 -1.681 -30.744 1.00 85.98 O									26.8800011 0.0430371	26.8800011 0.8281634				26700.000 395.673		26.700 7		0.488324 3.542750 13.200000		62.7	147.158	98.5021	67.3899	49.7669	39.6383	32.2429	26.432
ATOM 916 OE2 GLU A 92 30.807 -2.284 -30.345 1.00 85.98 O1-									26.9100018 0.0178517	26.9100018 0.8206654				26730.000 387.996		26.730 5		0.519792 3.542750 13.200000		62.8	146.472	98.0841	67.0885	49.551	39.4693	32.1181	26.337
ATOM 917 H GLU A 92 31.709 1.092 -26.691 1.00 85.98 H									26.9400005 0.0381224	26.9400005 0.8185903				26760.000 389.749		26.760 5		0.551260 3.542750 13.200000		62.9	145.776	97.6646	66.8243	49.3581	39.3278	32.024	26.2344
ATOM 918 N ILE A 93 29.411 -1.282 -24.545 1.00 89.03 N									26.9700012 0.0510231	26.9700012 0.8084398				26790.000 390.201		26.790 4		0.582728 3.542750 13.200000		63	145.105	97.2611	66.563	49.1591	39.1858	31.9033	26.1511
ATOM 919 CA ILE A 93 29.626 -2.150 -23.386 1.00 89.03 C									27.0000019 0.1054404	27.0000019 0.8018076				26820.000 389.784		26.820 7		0.614196 3.542750 13.200000		63.1	144.474	96.8652	66.2865	48.9579	39.0191	31.7683	26.0644
ATOM 920 C ILE A 93 28.763 -3.398 -23.574 1.00 89.03 C									27.0300007 0.1043251	27.0300007 0.7860819				26850.000 385.587		26.850 6		0.645664 3.542750 13.200000		63.2	143.86	96.48	66.0232	48.7494	38.8618	31.6434	25.9606
ATOM 921 O ILE A 93 27.554 -3.295 -23.781 1.00 89.03 O									27.0600014 0.0935926	27.0600014 0.7863459				26880.000 388.251		26.880 6		0.677132 3.542750 13.200000		63.3	143.223	96.0817	65.7511	48.564	38.7044	31.5337	25.8784
ATOM 922 CB ILE A 93 29.309 -1.419 -22.058 1.00 89.03 C									27.0900021 0.0887460	27.0900021 0.8093588				26910.000 387.288		26.910 5		0.708600 3.542750 13.200000		63.4	142.617	95.7116	65.4985	48.3784	38.5523	31.4018	25.7846
ATOM 923 CG1 ILE A 93 30.106 -0.097 -21.936 1.00 89.03 C									27.1200008 0.0347694	27.1200008 0.8140555				26940.000 383.705		26.940 7		0.740068 3.542750 13.200000		63.5	142.02	95.3106	65.2352	48.1952	38.3985	31.2814	25.6954
ATOM 924 CG2 ILE A 93 29.582 -2.344 -20.858 1.00 89.03 C									27.1500015 0.0445956	27.1500015 0.8296414				26970.000 385.559		26.970 5		0.771536 3.542750 13.200000		63.6	141.433	94.9358	64.9845	48.0312	38.2628	31.1582	25.6158
ATOM 925 CD1 ILE A 93 29.851 0.693 -20.646 1.00 89.03 C									27.1800022 0.0765353	27.1800022 0.8551571				27000.000 385.898		27.000 6		0.803004 3.542750 13.200000		63.7	140.876	94.563	64.7409	47.8811	38.1132	31.052	25.5374
ATOM 926 H ILE A 93 28.454 -1.141 -24.837 1.00 89.03 H									27.2100010 0.0606019	27.2100010 0.8404719				27030.000 386.784		27.030 8		0.834472 3.542750 12.100000		63.8	140.332	94.2063	64.5096	47.7287	37.9846	30.9415	25.4648
ATOM 927 N GLY A 94 29.385 -4.572 -23.518 1.00 90.09 N									27.2400017 0.0770205	27.2400017 0.8273401				27060.000 389.134		27.060 6		0.865940 3.542750 12.100000		63.9	139.811	93.8289	64.2466	47.5623	37.8232	30.8223	25.3706
ATOM 928 CA GLY A 94 28.719 -5.868 -23.449 1.00 90.09 C									27.2700005 0.0704343	27.2700005 0.8409524				27090.000 389.482		27.090 4		0.897408 3.542750 12.100000		64	139.271	93.4793	64.0241	47.4055	37.7043	30.7196	25.2775
ATOM 929 C GLY A 94 29.041 -6.540 -22.119 1.00 90.09 C									27.3000011 0.0988518	27.3000011 0.8727443				27120.000 393.002		27.120 5		0.928876 3.542750 9.440000		64.1	138.761	93.1358	63.7947	47.2734	37.5746	30.629	25.2201
ATOM 930 O GLY A 94 30.212 -6.618 -21.753 1.00 90.09 O									27.3300018 0.0926096	27.3300018 0.8628535				27150.000 390.432		27.150 5		0.960344 3.542750 13.200000		64.2	138.26	92.7887	63.5934	47.1265	37.4793	30.544	25.1607
ATOM 931 H GLY A 94 30.381 -4.572 -23.348 1.00 90.09 H									27.3600006 0.0301667	27.3600006 0.8781979				27180.000 393.606		27.180 5		-0.015164 3.551610 13.200000		64.3	137.78	92.4731	63.3834	46.9727	37.3753	30.4695	25.1085
ATOM 932 N ILE A 95 28.021 -7.013 -21.408 1.00 92.58 N									27.3900013 0.0868093	27.3900013 0.8442688				27210.000 391.220		27.210 6		0.016304 3.551610 13.200000		64.4	137.309	92.1733	63.1629	46.8291	37.2608	30.371	25.0327
ATOM 933 CA ILE A 95 28.168 -7.760 -20.155 1.00 92.58 C									27.4200020 0.1091355	27.4200020 0.8368060				27240.000 385.876		27.240 5		0.047772 3.551610 13.200000		64.5	136.819	91.8701	62.9676	46.672	37.1436	30.2779	24.9661
ATOM 934 C ILE A 95 27.481 -9.108 -20.326 1.00 92.58 C									27.4500008 0.0718887	27.4500008 0.8574458				27270.000 386.510		27.270 6		0.079240 3.551610 13.200000		64.6	136.305	91.5696	62.764	46.5033	37.0355	30.2025	24.8955
ATOM 935 O ILE A 95 26.350 -9.179 -20.812 1.00 92.58 O									27.4800014 0.0940552	27.4800014 0.8702012				27300.000 389.528		27.300 4		0.110708 3.551610 13.200000		64.7	135.842	91.2705	62.5683	46.3476	36.9142	30.1265	24.8328
ATOM 936 CB ILE A 95 27.603 -7.005 -18.935 1.00 92.58 C									27.5100021 0.0792890	27.5100021 0.8906539				27330.000 391.514		27.330 4		0.142176 3.551610 13.200000		64.8	135.41	90.9861	62.376	46.2035	36.8235	30.0491	24.7778
ATOM 937 CG1 ILE A 95 28.163 -5.570 -18.819 1.00 92.58 C									27.5400009 0.0627455	27.5400009 0.8968135				27360.000 390.489		27.360 6		0.173644 3.551610 13.200000		64.9	134.966	90.7003	62.188	46.0613	36.7199	29.967	24.7224
ATOM 938 CG2 ILE A 95 27.915 -7.805 -17.658 1.00 92.58 C									27.5700016 0.0841416	27.5700016 0.8316686				27390.000 388.393		27.390 6		0.205112 3.551610 13.200000		65	134.51	90.4199	61.9953	45.9114	36.6268	29.8849	24.6647
ATOM 939 CD1 ILE A 95 27.350 -4.693 -17.865 1.00 92.58 C									27.6000004 0.0637183	27.6000004 0.8183045				27420.000 399.039		27.420 7		0.236580 3.551610 13.200000		65.1	134.063	90.1124	61.8107	45.7664	36.515	29.7915	24.5919
ATOM 940 H ILE A 95 27.086 -6.920 -21.778 1.00 92.58 H									27.6300011 0.0843971	27.6300011 0.8141825				27450.000 389.888		27.450 7		0.268048 3.551610 13.200000		65.2	133.614	89.8096	61.6152	45.6357	36.3924	29.7049	24.5159
ATOM 941 N SER A 96 28.176 -10.169 -19.942 1.00 90.68 N									27.6600018 0.0607045	27.6600018 0.8299153				27480.000 387.328		27.480 6		0.299516 3.551610 13.200000		65.3	133.194	89.5415	61.4506	45.5071	36.2925	29.6313	24.4671
ATOM 942 CA SER A 96 27.736 -11.547 -20.116 1.00 90.68 C									27.6900005 0.0609538	27.6900005 0.8539811				27510.000 387.750		27.510 4		0.330984 3.551610 13.200000		65.4	132.756	89.2546	61.2579	45.3834	36.1991	29.5596	24.4045
ATOM 943 C SER A 96 28.187 -12.425 -18.954 1.00 90.68 C									27.7200012 0.0747669	27.7200012 0.8491138				27540.000 387.160		27.540 6		0.362452 3.551610 13.200000		65.5	132.342	88.9937	61.0886	45.2776	36.1211	29.4919	24.3601
ATOM 944 O SER A 96 29.143 -12.103 -18.247 1.00 90.68 O									27.7500019 0.0804171	27.7500019 0.8605434				27570.000 385.571		27.570 6		0.393920 3.551610 13.200000		65.6	131.925	88.7284	60.9047	45.155	36.0178	29.4084	24.3003
ATOM 945 CB SER A 96 28.277 -12.097 -21.444 1.00 90.68 C									27.7800007 0.1026385	27.7800007 0.8351308				27600.000 381.816		27.600 6		0.425388 3.551610 13.200000		65.7	131.52	88.4767	60.7356	45.0369	35.9398	29.3339	24.2536
ATOM 946 OG SER A 96 29.694 -12.087 -21.472 1.00 90.68 O									27.8100014 0.0771549	27.8100014 0.8113205				27630.000 386.051		27.630 7		0.456856 3.551610 13.200000		65.8	131.114	88.2149	60.5648	44.922	35.8458	29.2509	24.216
ATOM 947 H SER A 96 29.073 -10.020 -19.501 1.00 90.68 H									27.8400021 0.0946594	27.8400021 0.8376682				27660.000 385.641		27.660 7		0.488324 3.551610 13.200000		65.9	130.713	87.9567	60.3983	44.8173	35.7469	29.1874	24.1573
ATOM 948 HG SER A 96 30.002 -12.269 -20.581 1.00 90.68 H									27.8700008 0.0936916	27.8700008 0.7938455				27690.000 390.924		27.690 6		0.519792 3.551610 13.200000		66	130.298	87.7084	60.2227	44.7001	35.6472	29.1152	24.1009
ATOM 949 N GLN A 97 27.545 -13.576 -18.805 1.00 89.96 N									27.9000015 0.0534472	27.9000015 0.8136886				27720.000 387.008		27.720 7		0.551260 3.551610 13.200000		66.1	129.924	87.4618	60.0669	44.5881	35.5514	29.0633	24.0509
ATOM 950 CA GLN A 97 28.014 -14.636 -17.917 1.00 89.96 C									27.9300022 0.0637972	27.9300022 0.7902281				27750.000 386.743		27.750 6		0.582728 3.551610 13.200000		66.2	129.532	87.2109	59.8981	44.4694	35.4514	28.9809	23.9983
ATOM 951 C GLN A 97 29.087 -15.512 -18.576 1.00 89.96 C									27.9600010 0.0544444	27.9600010 0.7975584				27780.000 386.787		27.780 6		0.614196 3.551610 13.200000		66.3	129.147	86.9608	59.7347	44.3422	35.3393	28.8969	23.9343
ATOM 952 O GLN A 97 29.107 -15.690 -19.799 1.00 89.96 O									27.9900017 0.0827833	27.9900017 0.7995763				27810.000 389.020		27.810 4		0.645664 3.551610 13.200000		66.4	128.742	86.687	59.5703	44.199	35.2271	28.7963	23.8521
ATOM 953 CB GLN A 97 26.827 -15.469 -17.440 1.00 89.96 C									28.0200005 0.0423595	28.0200005 0.8070557				27840.000 390.623		27.840 4		0.677132 3.551610 13.200000		66.5	128.351	86.4332	59.4007	44.0697	35.1279	28.7128	23.7822
ATOM 954 CG GLN A 97 26.056 -16.134 -18.581 1.00 89.96 C									28.0500011 0.0633874	28.0500011 0.7813363				27870.000 388.215		27.870 6		0.708600 3.551610 13.200000		66.6	127.982	86.191	59.2281	43.9529	35.0199	28.6425	23.7212
ATOM 955 CD GLN A 97 25.043 -17.079 -17.985 1.00 89.96 C									28.0800018 0.0429953	28.0800018 0.8105803				27900.000 385.976		27.900 6		0.740068 3.551610 13.200000		66.7	127.602	85.9555	59.0625	43.8246	34.9147	28.5671	23.6397
ATOM 956 NE2 GLN A 97 25.379 -18.335 -17.880 1.00 89.96 N									28.1100006 0.0455058	28.1100006 0.8130118				27930.000 390.235		27.930 6		0.771536 3.551610 13.200000		66.8	127.22	85.7221	58.9053	43.6928	34.8162	28.5063	23.5726
ATOM 957 OE1 GLN A 97 23.963 -16.691 -17.584 1.00 89.96 O									28.1400013 0.0801271	28.1400013 0.8008093				27960.000 388.790		27.960 6		0.803004 3.551610 13.200000		66.9	126.845	85.465	58.743	43.5742	34.7221	28.4214	23.5108
ATOM 958 H GLN A 97 26.765 -13.792 -19.409 1.00 89.96 H									28.1700020 0.0833310	28.1700020 0.8122005				27990.000 387.164		27.990 6		0.834472 3.551610 13.200000		67	126.498	85.2294	58.5792	43.4551	34.6385	28.3417	23.4532
ATOM 959 1HE2 GLN A 97 24.711 -18.932 -17.413 1.00 89.96 H									28.2000008 0.0332828	28.2000008 0.7855287				28020.000 392.411		28.020 5		0.865940 3.551610 13.200000		67.1	126.12	84.9717	58.4069	43.3251	34.5389	28.2561	23.3879
ATOM 960 2HE2 GLN A 97 26.316 -18.644 -18.093 1.00 89.96 H									28.2300014 0.0559473	28.2300014 0.7738367				28050.000 387.362		28.050 6		0.897408 3.551610 12.100000		67.2	125.772	84.7483	58.2576	43.2289	34.4684	28.1847	23.3357
ATOM 961 N GLU A 98 29.959 -16.084 -17.753 1.00 85.85 N									28.2600021 0.0474534	28.2600021 0.7508878				28080.000 392.633		28.080 5		0.928876 3.551610 10.500000		67.3	125.421	84.5186	58.1034	43.1381	34.3836	28.1256	23.2832
ATOM 962 CA GLU A 98 30.986 -17.047 -18.145 1.00 85.85 C									28.2900009 0.0767674	28.2900009 0.7265151				28110.000 389.118		28.110 6		0.960344 3.551610 12.100000		67.4	125.056	84.2728	57.9498	43.0273	34.3101	28.0525	23.2162
ATOM 963 C GLU A 98 30.942 -18.241 -17.168 1.00 85.85 C									28.3200016 0.0874477	28.3200016 0.7247633				28140.000 392.758		28.140 7		-0.015164 3.560470 13.200000		67.5	124.755	84.0281	57.7992	42.9165	34.2092	27.9588	23.1508
ATOM 964 O GLU A 98 31.213 -18.038 -15.985 1.00 85.85 O									28.3500023 0.0569739	28.3500023 0.7550631				28170.000 395.817		28.170 7		0.016304 3.560470 13.200000		67.6	124.452	83.8083	57.6641	42.8065	34.1421	27.8914	23.1057
ATOM 965 CB GLU A 98 32.348 -16.324 -18.192 1.00 85.85 C									28.3800011 0.0843963	28.3800011 0.7637576				28200.000 388.753		28.200 8		0.047772 3.560470 13.200000		67.7	124.154	83.5838	57.5103	42.7144	34.0656	27.8225	23.0517
ATOM 966 CG GLU A 98 33.490 -17.153 -18.798 1.00 85.85 C									28.4100018 0.0947731	28.4100018 0.7458684				28230.000 392.416		28.230 6		0.079240 3.560470 13.200000		67.8	123.846	83.3775	57.3686	42.6276	34.006	27.7578	23.0015
ATOM 967 CD GLU A 98 34.634 -16.254 -19.309 1.00 85.85 C									28.4400005 0.0584675	28.4400005 0.7496158				28260.000 390.693		28.260 5		0.110708 3.560470 13.200000		67.9	123.496	83.1299	57.2124	42.5055	33.9155	27.6819	22.9262
ATOM 968 OE1 GLU A 98 34.935 -16.323 -20.529 1.00 85.85 O									28.4700012 0.1079657	28.4700012 0.7567527				28290.000 389.299		28.290 5		0.142176 3.560470 13.200000		68	123.189	82.9354	57.1	42.4157	33.8513	27.6248	22.8868
ATOM 969 OE2 GLU A 98 35.159 -15.414 -18.541 1.00 85.85 O1-									28.5000019 0.0817139	28.5000019 0.7474045				28320.000 388.285		28.320 6		0.173644 3.560470 13.200000		68.1	122.869	82.7228	56.9612	42.3087	33.7752	27.5624	22.8208
ATOM 970 H GLU A 98 29.887 -15.879 -16.766 1.00 85.85 H									28.5300007 0.0761889	28.5300007 0.7311898				28350.000 391.373		28.350 5		0.205112 3.560470 13.200000		68.2	122.551	82.4999	56.8063	42.1779	33.6789	27.4886	22.751
ATOM 971 N PRO A 99 30.594 -19.469 -17.620 1.00 87.10 N									28.5600014 0.0509557	28.5600014 0.7486414				28380.000 390.467		28.380 6		0.236580 3.560470 13.200000		68.3	122.263	82.2998	56.6753	42.0733	33.6125	27.4391	22.7122
ATOM 972 CA PRO A 99 30.302 -19.872 -19.000 1.00 87.10 C									28.5900021 0.0621022	28.5900021 0.7413022				28410.000 385.125		28.410 5		0.268048 3.560470 13.200000		68.4	121.962	82.1087	56.5374	41.9784	33.5431	27.3838	22.6618
ATOM 973 C PRO A 99 28.966 -19.322 -19.529 1.00 87.10 C									28.6200008 0.0719534	28.6200008 0.7596821				28440.000 388.767		28.440 5		0.299516 3.560470 13.200000		68.5	121.663	81.9157	56.4054	41.8946	33.4677	27.3294	22.6055
ATOM 974 O PRO A 99 28.050 -18.996 -18.779 1.00 87.10 O									28.6500015 0.0386865	28.6500015 0.7885556				28470.000 387.380		28.470 7		0.330984 3.560470 13.200000		68.6	121.351	81.7171	56.2702	41.8042	33.3864	27.2702	22.567
ATOM 975 CB PRO A 99 30.306 -21.405 -18.980 1.00 87.10 C									28.6800022 0.0490407	28.6800022 0.8387578				28500.000 384.821		28.500 6		0.362452 3.560470 13.200000		68.7	121.054	81.4911	56.1239	41.6948	33.2933	27.2011	22.5082
ATOM 976 CG PRO A 99 29.802 -21.724 -17.574 1.00 87.10 C									28.7100010 0.0773607	28.7100010 0.8128342				28530.000 386.670		28.530 5		0.393920 3.560470 13.200000		68.8	120.753	81.3239	56.0094	41.6078	33.2171	27.1483	22.4831
ATOM 977 CD PRO A 99 30.410 -20.606 -16.727 1.00 87.10 C									28.7400017 0.0469469	28.7400017 0.8432042				28560.000 386.281		28.560 4		0.425388 3.560470 13.200000		68.9	120.477	81.1406	55.8858	41.5277	33.1638	27.1031	22.4605
ATOM 978 N PHE A 100 28.860 -19.223 -20.853 1.00 86.21 N									28.7700005 0.0442119	28.7700005 0.8551548				28590.000 389.410		28.590 6		0.456856 3.560470 13.200000		69	120.194	80.9442	55.7506	41.4399	33.0945	27.0586	22.3981
ATOM 979 CA PHE A 100 27.665 -18.721 -21.528 1.00 86.21 C									28.8000011 0.0594209	28.8000011 0.8467420				28620.000 390.061		28.620 5		0.488324 3.560470 13.200000		69.1	119.901	80.7344	55.6333	41.3452	33.0222	26.9973	22.3629
ATOM 980 C PHE A 100 26.447 -19.627 -21.326 1.00 86.21 C									28.8300018 0.0535820	28.8300018 0.8260117				28650.000 385.297		28.650 5		0.519792 3.560470 13.200000		69.2	119.581	80.5438	55.5056	41.2569	32.9374	26.9187	22.2992
ATOM 981 O PHE A 100 26.530 -20.827 -21.582 1.00 86.21 O									28.8600006 0.0909211	28.8600006 0.7637728				28680.000 383.718		28.680 6		0.551260 3.560470 13.200000		69.3	119.293	80.35	55.3759	41.1669	32.8585	26.8461	22.2437
ATOM 982 CB PHE A 100 27.969 -18.606 -23.022 1.00 86.21 C									28.8900013 0.0521327	28.8900013 0.8138319				28710.000 389.890		28.710 5		0.582728 3.560470 13.200000		69.4	118.999	80.1624	55.2591	41.0806	32.8016	26.7941	22.1933
ATOM 983 CG PHE A 100 26.798 -18.175 -23.891 1.00 86.21 C									28.9200020 0.0605660	28.9200020 0.8394177				28740.000 386.637		28.740 5		0.614196 3.560470 13.200000		69.5	118.721	79.9804	55.1533	40.989	32.7346	26.7516	22.1539
ATOM 984 CD1 PHE A 100 26.360 -19.010 -24.938 1.00 86.21 C									28.9500008 0.0569956	28.9500008 0.8372434				28770.000 390.091		28.770 5		0.645664 3.560470 13.200000		69.6	118.412	79.7871	55.0219	40.8721	32.6523	26.667	22.0926
ATOM 985 CD2 PHE A 100 26.076 -17.005 -23.592 1.00 86.21 C									28.9800014 0.0899658	28.9800014 0.8406677				28800.000 388.239		28.800 3		0.677132 3.560470 13.200000		69.7	118.133	79.6004	54.8999	40.7724	32.5696	26.5975	22.0261
ATOM 986 CE1 PHE A 100 25.212 -18.684 -25.681 1.00 86.21 C									29.0100021 0.1007265	29.0100021 0.8551970				28830.000 386.382		28.830 5		0.708600 3.560470 13.200000		69.8	117.859	79.4229	54.767	40.677	32.4986	26.5468	21.9753
ATOM 987 CE2 PHE A 100 24.896 -16.722 -24.297 1.00 86.21 C									29.0400009 0.0585639	29.0400009 0.8432190				28860.000 384.344		28.860 5		0.740068 3.560470 13.200000		69.9	117.592	79.2404	54.6428	40.5699	32.4175	26.4888	21.925
ATOM 988 CZ PHE A 100 24.474 -17.540 -25.352 1.00 86.21 C									29.0700016 0.0356703	29.0700016 0.8202875				28890.000 381.401		28.890 6		0.771536 3.560470 13.200000		70	117.349	79.0701	54.5304	40.495	32.3581	26.4372	21.892
ATOM 989 H PHE A 100 29.626 -19.553 -21.424 1.00 86.21 H									29.1000023 0.0498345	29.1000023 0.8189744				28920.000 389.997		28.920 6		0.803004 3.560470 13.200000		70.1	117.105	78.92	54.4264	40.4188	32.2939	26.4008	21.8692
ATOM 990 N ASP A 101 25.310 -19.023 -20.985 1.00 86.74 N									29.1300011 0.0874251	29.1300011 0.8299372				28950.000 385.006		28.950 5		0.834472 3.560470 13.200000		70.2	116.831	78.7596	54.3092	40.335	32.2378	26.3731	21.8536
ATOM 991 CA ASP A 101 23.989 -19.649 -21.009 1.00 86.74 C									29.1600018 0.0806181	29.1600018 0.7930524				28980.000 386.116		28.980 6		0.865940 3.560470 13.200000		70.3	116.575	78.6075	54.1986	40.2519	32.1807	26.3407	21.8328
ATOM 992 C ASP A 101 23.051 -18.802 -21.887 1.00 86.74 C									29.1900005 0.0830402	29.1900005 0.8224226				29010.000 384.375		29.010 7		0.897408 3.560470 13.200000		70.4	116.311	78.4313	54.0575	40.1627	32.0972	26.264	21.7915
ATOM 993 O ASP A 101 22.863 -17.613 -21.609 1.00 86.74 O									29.2200012 0.0732212	29.2200012 0.8173233				29040.000 384.290		29.040 6		0.928876 3.560470 13.200000		70.5	116.043	78.2638	53.9379	40.0684	32.011	26.2154	21.7561
ATOM 994 CB ASP A 101 23.438 -19.788 -19.585 1.00 86.74 C									29.2500019 0.0504552	29.2500019 0.8054880				29070.000 379.801		29.070 7		0.960344 3.560470 13.200000		70.6	115.809	78.0884	53.8085	40.0024	31.9535	26.168	21.7309
ATOM 995 CG ASP A 101 22.120 -20.539 -19.462 1.00 86.74 C									29.2800007 0.0248811	29.2800007 0.8248906				29100.000 381.809		29.100 6		-0.015164 3.569330 13.200000		70.7	115.535	77.91	53.6893	39.9136	31.8887	26.1099	21.6939
ATOM 996 OD1 ASP A 101 21.414 -20.722 -20.481 1.00 86.74 O									29.3100014 0.0746431	29.3100014 0.8174575				29130.000 381.030		29.130 6		0.016304 3.569330 13.200000		70.8	115.241	77.7141	53.5719	39.8261	31.8277	26.0598	21.6541
ATOM 997 OD2 ASP A 101 21.767 -20.900 -18.327 1.00 86.74 O1-									29.3400021 0.0890684	29.3400021 0.8503050				29160.000 381.823		29.160 6		0.047772 3.569330 13.200000		70.9	114.97	77.5406	53.4484	39.736	31.7647	25.9955	21.6098
ATOM 998 H ASP A 101 25.324 -18.042 -20.744 1.00 86.74 H									29.3700008 0.0581137	29.3700008 0.8471851				29190.000 379.603		29.190 7		0.079240 3.569330 13.200000		71	114.732	77.3717	53.3271	39.6704	31.7023	25.9644	21.582
ATOM 999 N PRO A 102 22.456 -19.375 -22.948 1.00 84.71 N									29.4000015 0.1065734	29.4000015 0.8134871				29220.000 381.688		29.220 7		0.110708 3.569330 13.200000		71.1	114.51	77.1885	53.2296	39.5838	31.611	25.8985	21.5301
ATOM 1000 CA PRO A 102 21.507 -18.665 -23.804 1.00 84.71 C									29.4300022 0.0637431	29.4300022 0.8149338				29250.000 382.135		29.250 6		0.142176 3.569330 13.200000		71.2	114.253	76.9972	53.1032	39.4805	31.5238	25.822	21.4515
ATOM 1001 C PRO A 102 20.176 -18.327 -23.114 1.00 84.71 C									29.4600010 0.0653559	29.4600010 0.8120304				29280.000 385.663		29.280 6		0.173644 3.569330 13.200000		71.3	114.021	76.8178	52.9844	39.3909	31.4448	25.7672	21.3921
ATOM 1002 O PRO A 102 19.427 -17.504 -23.640 1.00 84.71 O									29.4900017 0.0977058	29.4900017 0.8283941				29310.000 379.830		29.310 6		0.205112 3.569330 13.200000		71.4	113.785	76.6593	52.8684	39.3016	31.3624	25.7105	21.3372
ATOM 1003 CB PRO A 102 21.294 -19.598 -24.999 1.00 84.71 C									29.5200005 0.0514970	29.5200005 0.8476155				29340.000 384.659		29.340 6		0.236580 3.569330 13.200000		71.5	113.53	76.498	52.7533	39.222	31.3127	25.6792	21.3011
ATOM 1004 CG PRO A 102 21.514 -20.990 -24.407 1.00 84.71 C									29.5500011 0.0608598	29.5500011 0.8378708				29370.000 381.816		29.370 6		0.268048 3.569330 13.200000		71.6	113.292	76.3312	52.6481	39.1297	31.2454	25.626	21.2472
ATOM 1005 CD PRO A 102 22.629 -20.749 -23.399 1.00 84.71 C									29.5800018 0.0655570	29.5800018 0.8118643				29400.000 386.240		29.400 5		0.299516 3.569330 13.200000		71.7	113.058	76.2133	52.5585	39.0664	31.1862	25.5741	21.2304
ATOM 1006 N SER A 103 19.854 -18.956 -21.979 1.00 88.03 N									29.6100006 0.0366940	29.6100006 0.8092543				29430.000 386.071		29.430 7		0.330984 3.569330 13.200000		71.8	112.833	76.0732	52.4596	38.9871	31.1185	25.5373	21.2077
ATOM 1007 CA SER A 103 18.670 -18.628 -21.177 1.00 88.03 C									29.6400013 0.0596711	29.6400013 0.8093245				29460.000 387.979		29.460 6		0.362452 3.569330 13.200000		71.9	112.611	75.9295	52.3548	38.9047	31.0513	25.4871	21.1594
ATOM 1008 C SER A 103 18.889 -17.416 -20.261 1.00 88.03 C									29.6700020 0.0878785	29.6700020 0.8198891				29490.000 382.955		29.490 5		0.393920 3.569330 13.200000		72	112.374	75.7768	52.2355	38.8273	30.9892	25.4345	21.1325
ATOM 1009 O SER A 103 17.922 -16.750 -19.882 1.00 88.03 O									29.7000008 0.0626181	29.7000008 0.8025220				29520.000 382.722		29.520 5		0.425388 3.569330 13.200000		72.1	112.133	75.6073	52.1036	38.7343	30.93	25.3773	21.0909
ATOM 1010 CB SER A 103 18.221 -19.853 -20.373 1.00 88.03 C									29.7300014 0.0327924	29.7300014 0.8186901				29550.000 381.983		29.550 5		0.456856 3.569330 13.200000		72.2	111.909	75.471	51.9945	38.675	30.8855	25.3451	21.0656
ATOM 1011 OG SER A 103 19.041 -20.099 -19.254 1.00 88.03 O									29.7600021 0.0442249	29.7600021 0.8040825				29580.000 380.691		29.580 7		0.488324 3.569330 13.200000		72.3	111.695	75.3345	51.889	38.6331	30.8587	25.3006	21.0345
ATOM 1012 H SER A 103 20.502 -19.624 -21.589 1.00 88.03 H									29.7900009 0.0321218	29.7900009 0.8089157				29610.000 378.486		29.610 6		0.519792 3.569330 13.200000		72.4	111.491	75.188	51.7883	38.5611	30.8096	25.2556	20.9967
ATOM 1013 HG SER A 103 19.897 -20.445 -19.520 1.00 88.03 H									29.8200016 0.0657708	29.8200016 0.8192831				29640.000 382.417		29.640 6		0.551260 3.569330 13.200000		72.5	111.268	75.0414	51.6808	38.4893	30.7504	25.202	20.9527
ATOM 1014 N GLY A 104 20.149 -17.091 -19.957 1.00 87.99 N									29.8500023 0.0599341	29.8500023 0.8225564				29670.000 383.999		29.670 6		0.582728 3.569330 13.200000		72.6	111.053	74.8948	51.5754	38.4183	30.6902	25.1499	20.923
ATOM 1015 CA GLY A 104 20.527 -15.938 -19.150 1.00 87.99 C									29.8800011 0.0709729	29.8800011 0.8194100				29700.000 382.670		29.700 6		0.614196 3.569330 13.200000		72.7	110.828	74.7349	51.4756	38.3598	30.6462	25.1238	20.8798
ATOM 1016 C GLY A 104 20.349 -14.614 -19.895 1.00 87.99 C									29.9100018 0.0597284	29.9100018 0.8388965				29730.000 379.040		29.730 5		0.645664 3.569330 13.200000		72.8	110.608	74.5925	51.3627	38.2952	30.5947	25.0781	20.8395
ATOM 1017 O GLY A 104 20.611 -14.493 -21.097 1.00 87.99 O									29.9400005 0.0546099	29.9400005 0.8411914				29760.000 383.490		29.760 6		0.677132 3.569330 13.200000		72.9	110.373	74.4401	51.246	38.2027	30.5159	25.0177	20.7913
ATOM 1018 H GLY A 104 20.895 -17.662 -20.327 1.00 87.99 H									29.9700012 0.0264998	29.9700012 0.8663235				29790.000 383.987		29.790 6		0.708600 3.569330 13.200000		73	110.179	74.3203	51.1666	38.1513	30.4735	24.994	20.7639
ATOM 1019 N TYR A 105 19.931 -13.579 -19.168 1.00 91.72 N									30.0000019 0.0329892	30.0000019 0.8693484				29820.000 386.389		29.820 6		0.740068 3.569330 13.200000		73.1	109.971	74.176	51.075	38.0971	30.4185	24.9352	20.7224
ATOM 1020 CA TYR A 105 19.956 -12.213 -19.682 1.00 91.72 C									30.0300007 0.0431659	30.0300007 0.8557726				29850.000 387.625		29.850 6		0.771536 3.569330 13.200000		73.2	109.754	74.0168	50.9813	38.0155	30.3564	24.8991	20.6929
ATOM 1021 C TYR A 105 21.402 -11.729 -19.793 1.00 91.72 C									30.0600014 0.0549184	30.0600014 0.8660395				29880.000 384.617		29.880 6		0.803004 3.569330 13.200000		73.3	109.534	73.862	50.8733	37.9481	30.2808	24.8546	20.6512
ATOM 1022 O TYR A 105 22.216 -11.970 -18.907 1.00 91.72 O									30.0900021 0.0390889	30.0900021 0.8728057				29910.000 385.634		29.910 6		0.834472 3.569330 13.200000		73.4	109.303	73.72	50.761	37.8921	30.2095	24.8034	20.6151
ATOM 1023 CB TYR A 105 19.133 -11.288 -18.782 1.00 91.72 C									30.1200008 0.0544734	30.1200008 0.8627784				29940.000 387.642		29.940 6		0.865940 3.569330 13.200000		73.5	109.07	73.5768	50.6486	37.8257	30.1433	24.7556	20.5611
ATOM 1024 CG TYR A 105 17.649 -11.580 -18.831 1.00 91.72 C									30.1500015 0.0431334	30.1500015 0.8751493				29970.000 382.540		29.970 6		0.897408 3.569330 13.200000		73.6	108.838	73.4185	50.531	37.7667	30.0848	24.7177	20.5112
ATOM 1025 CD1 TYR A 105 16.859 -11.009 -19.847 1.00 91.72 C									30.1800022 0.0650131	30.1800022 0.8891176				30000.000 391.142		30.000 5		0.928876 3.569330 12.100000		73.7	108.614	73.2614	50.4115	37.7047	30.0214	24.6395	20.4594
ATOM 1026 CD2 TYR A 105 17.060 -12.431 -17.876 1.00 91.72 C									30.2100010 0.0409027	30.2100010 0.8920008				30030.000 384.367		30.030 6		0.960344 3.569330 12.100000		73.8	108.418	73.1307	50.3083	37.6295	29.9561	24.5838	20.4356
ATOM 1027 CE1 TYR A 105 15.483 -11.291 -19.905 1.00 91.72 C									30.2400017 0.0256813	30.2400017 0.9031804				30060.000 381.559		30.060 6				73.9	108.224	72.992	50.205	37.5737	29.9058	24.5381	20.4027
ATOM 1028 CE2 TYR A 105 15.688 -12.736 -17.954 1.00 91.72 C									30.2700024 0.0303421	30.2700024 0.9095343				30090.000 377.510		30.090 6				74	108.026	72.8528	50.0886	37.5047	29.8474	24.4971	20.3561
ATOM 1029 CZ TYR A 105 14.896 -12.171 -18.973 1.00 91.72 C									30.3000011 0.0630885	30.3000011 0.9131710				30120.000 384.323		30.120 5				74.1	107.807	72.707	49.9789	37.4223	29.7921	24.4435	20.3179
ATOM 1030 OH TYR A 105 13.572 -12.461 -19.050 1.00 91.72 O									30.3300018 0.0457429	30.3300018 0.9062597				30150.000 387.389		30.150 6				74.2	107.611	72.5621	49.8813	37.34	29.7399	24.3878	20.2792
ATOM 1031 H TYR A 105 19.738 -13.722 -18.187 1.00 91.72 H									30.3600006 0.0453802	30.3600006 0.8874235				30180.000 381.762		30.180 5				74.3	107.426	72.428	49.8074	37.2685	29.6977	24.3442	20.2454
ATOM 1032 HH TYR A 105 13.132 -11.965 -19.744 1.00 91.72 H									30.3900013 0.0630286	30.3900013 0.8799397				30210.000 384.551		30.210 6				74.4	107.246	72.299	49.7286	37.2099	29.6636	24.2921	20.2324
ATOM 1033 N GLN A 106 21.719 -11.006 -20.862 1.00 92.11 N									30.4200020 0.0259256	30.4200020 0.8619296				30240.000 378.585		30.240 6				74.5	107.071	72.1818	49.6462	37.1398	29.6281	24.2452	20.2204
ATOM 1034 CA GLN A 106 22.981 -10.284 -21.031 1.00 92.11 C									30.4500008 0.0442028	30.4500008 0.8549846				30270.000 379.811		30.270 6				74.6	106.858	72.0385	49.5412	37.0403	29.5469	24.2294	20.1823
ATOM 1035 C GLN A 106 22.676 -8.810 -21.297 1.00 92.11 C									30.4800014 0.0282219	30.4800014 0.8048712				30300.000 383.041		30.300 6				74.7	106.678	71.9054	49.4572	36.9535	29.496	24.1944	20.1526
ATOM 1036 O GLN A 106 21.590 -8.472 -21.784 1.00 92.11 O									30.5100021 0.0579417	30.5100021 0.8215677				30330.000 381.585		30.330 6				74.8	106.496	71.7774	49.376	36.8919	29.4562	24.1448	20.1335
ATOM 1037 CB GLN A 106 23.806 -10.888 -22.176 1.00 92.11 C									30.5400009 0.0454911	30.5400009 0.8477715				30360.000 381.431		30.360 6				74.9	106.32	71.639	49.306	36.8122	29.4074	24.1121	20.115
ATOM 1038 CG GLN A 106 24.192 -12.362 -22.005 1.00 92.11 C									30.5700016 0.0321709	30.5700016 0.8668527				30390.000 374.195		30.390 5				75	106.142	71.5032	49.2287	36.7363	29.3583	24.0581	20.0687
ATOM 1039 CD GLN A 106 24.892 -12.850 -23.267 1.00 92.11 C									30.6000023 0.0215829	30.6000023 0.8571764				30420.000 380.804		30.420 6				75.1	105.965	71.3831	49.1584	36.6735	29.3144	24.0234	20.0543
ATOM 1040 NE2 GLN A 106 24.206 -13.556 -24.131 1.00 92.11 N									30.6300011 0.0456377	30.6300011 0.8373451				30450.000 383.203		30.450 6				75.2	105.793	71.2709	49.0781	36.6066	29.2571	23.9915	20.0282
ATOM 1041 OE1 GLN A 106 26.044 -12.551 -23.544 1.00 92.11 O									30.6600018 0.0216038	30.6600018 0.8300797				30480.000 382.365		30.480 6				75.3	105.553	71.1356	48.9943	36.5438	29.2099	23.9628	19.9961
ATOM 1042 H GLN A 106 21.004 -10.857 -21.559 1.00 92.11 H									30.6900005 0.0424186	30.6900005 0.8188157				30510.000 377.360		30.510 5				75.4	105.35	70.9993	48.9024	36.4661	29.154	23.9166	19.966
ATOM 1043 1HE2 GLN A 106 24.681 -13.851 -24.972 1.00 92.11 H									30.7200012 0.0211848	30.7200012 0.7879560				30540.000 379.794		30.540 6				75.5	105.149	70.872	48.8214	36.3997	29.1084	23.8768	19.9313
ATOM 1044 2HE2 GLN A 106 23.299 -13.925 -23.885 1.00 92.11 H									30.7500019 0.0328298	30.7500019 0.8006352				30570.000 380.884		30.570 6				75.6	104.943	70.7284	48.7377	36.3391	29.0579	23.8407	19.9012
ATOM 1045 N LEU A 107 23.637 -7.933 -21.013 1.00 92.40 N									30.7800007 0.0493919	30.7800007 0.7984679				30600.000 376.505		30.600 5				75.7	104.746	70.5865	48.6543	36.2808	29.0162	23.814	19.8747
ATOM 1046 CA LEU A 107 23.486 -6.497 -21.225 1.00 92.40 C									30.8100014 0.0306393	30.8100014 0.8001933				30630.000 383.558		30.630 7				75.8	104.572	70.4643	48.56	36.23	28.9651	23.7817	19.8554
ATOM 1047 C LEU A 107 24.314 -6.028 -22.409 1.00 92.40 C									30.8400021 0.0617445	30.8400021 0.7681969				30660.000 383.588		30.660 5				75.9	104.383	70.3298	48.4654	36.1731	28.9078	23.726	19.8286
ATOM 1048 O LEU A 107 25.476 -6.392 -22.585 1.00 92.40 O									30.8700008 0.0251256	30.8700008 0.7827410				30690.000 387.325		30.690 6				76	104.187	70.1868	48.363	36.1036	28.8436	23.7004	19.7901
ATOM 1049 CB LEU A 107 23.758 -5.740 -19.923 1.00 92.40 C									30.9000015 0.0635636	30.9000015 0.7821222				30720.000 388.840		30.720 6				76.1	104.005	70.0479	48.2649	36.0353	28.7944	23.665	19.7632
ATOM 1050 CG LEU A 107 23.482 -4.225 -19.930 1.00 92.40 C									30.9300022 0.0419016	30.9300022 0.8032929				30750.000 384.772		30.750 6				76.2	103.818	69.9181	48.1812	35.9601	28.7509	23.6239	19.7323
ATOM 1051 CD1 LEU A 107 23.248 -3.763 -18.490 1.00 92.40 C									30.9600010 0.0575079	30.9600010 0.8224618				30780.000 388.077		30.780 7				76.3	103.638	69.7784	48.1043	35.8955	28.6984	23.5835	19.7017
ATOM 1052 CD2 LEU A 107 24.631 -3.385 -20.501 1.00 92.40 C									30.9900017 0.0392311	30.9900017 0.8376715				30810.000 385.580		30.810 6				76.4	103.474	69.6607	48.0377	35.851	28.6575	23.5575	19.6721
ATOM 1053 H LEU A 107 24.526 -8.280 -20.683 1.00 92.40 H									31.0200024 0.0576142	31.0200024 0.8235261				30840.000 387.806		30.840 6				76.5	103.305	69.5492	47.9527	35.7957	28.6209	23.5402	19.6473
ATOM 1054 N TYR A 108 23.706 -5.160 -23.206 1.00 89.49 N									31.0500011 0.0584752	31.0500011 0.8335261				30870.000 385.661		30.870 8				76.6	103.142	69.4419	47.8804	35.7439	28.5897	23.5187	19.6239
ATOM 1055 CA TYR A 108 24.388 -4.409 -24.239 1.00 89.49 C									31.0800018 0.0517876	31.0800018 0.8426051				30900.000 383.465		30.900 6				76.7	102.983	69.3153	47.8053	35.6927	28.5611	23.4821	19.5991
ATOM 1056 C TYR A 108 23.981 -2.938 -24.196 1.00 89.49 C									31.1100006 0.0408844	31.1100006 0.8763215				30930.000 384.908		30.930 6				76.8	102.817	69.2057	47.7275	35.636	28.5108	23.4533	19.5638
ATOM 1057 O TYR A 108 22.805 -2.600 -24.348 1.00 89.49 O									31.1400013 0.0331894	31.1400013 0.8515180				30960.000 385.243		30.960 6				76.9	102.663	69.1047	47.6476	35.5836	28.4816	23.4081	19.5385
ATOM 1058 CB TYR A 108 24.091 -5.057 -25.582 1.00 89.49 C									31.1700020 0.0608850	31.1700020 0.8531677				30990.000 381.515		30.990 7				77	102.5	69.0014	47.5693	35.5443	28.4437	23.3813	19.5017
ATOM 1059 CG TYR A 108 24.790 -4.388 -26.741 1.00 89.49 C									31.2000008 0.0450245	31.2000008 0.8276038				31020.000 381.346		31.020 5				77.1	102.343	68.8876	47.4824	35.4993	28.4011	23.3609	19.4801
ATOM 1060 CD1 TYR A 108 24.044 -3.553 -27.585 1.00 89.49 C									31.2300014 0.0850265	31.2300014 0.8760376				31050.000 381.437		31.050 5				77.2	102.185	68.7846	47.412	35.4426	28.3719	23.3374	19.4625
ATOM 1061 CD2 TYR A 108 26.170 -4.581 -26.966 1.00 89.49 C									31.2600021 0.0577994	31.2600021 0.8377942				31080.000 378.316		31.080 4				77.3	102.023	68.6823	47.3485	35.3789	28.331	23.2991	19.4379
ATOM 1062 CE1 TYR A 108 24.646 -3.005 -28.726 1.00 89.49 C									31.2900009 0.0277083	31.2900009 0.8458042				31110.000 384.211		31.110 6				77.4	101.877	68.5794	47.2899	35.3332	28.305	23.2699	19.4159
ATOM 1063 CE2 TYR A 108 26.790 -3.994 -28.091 1.00 89.49 C									31.3200016 0.0587099	31.3200016 0.8417200				31140.000 381.392		31.140 5				77.5	101.704	68.4712	47.2133	35.2738	28.2547	23.2335	19.4011
ATOM 1064 CZ TYR A 108 26.011 -3.228 -28.986 1.00 89.49 C									31.3500023 0.0287635	31.3500023 0.8557413				31170.000 384.405		31.170 5				77.6	101.542	68.3626	47.1459	35.2253	28.2001	23.223	19.3775
ATOM 1065 OH TYR A 108 26.475 -2.705 -30.142 1.00 89.49 O									31.3800011 0.0416093	31.3800011 0.8711982				31200.000 378.179		31.200 7				77.7	101.376	68.2571	47.0706	35.176	28.1443	23.1948	19.3518
ATOM 1066 H TYR A 108 22.740 -4.940 -23.010 1.00 89.49 H									31.4100018 0.0309632	31.4100018 0.8649490				31230.000 381.929		31.230 7				77.8	101.199	68.136	46.999	35.1175	28.0777	23.1773	19.3137
ATOM 1067 HH TYR A 108 27.411 -2.515 -30.245 1.00 89.49 H									31.4400024 0.0404299	31.4400024 0.8771824				31260.000 380.047		31.260 7				77.9	101.028	68.0471	46.9302	35.0704	28.0413	23.1507	19.2993
ATOM 1068 N LEU A 109 24.974 -2.070 -24.034 1.00 88.32 N									31.4700012 0.0479879	31.4700012 0.8622159				31290.000 383.322		31.290 5				78	100.862	67.9456	46.8697	35.0197	27.999	23.1052	19.2799
ATOM 1069 CA LEU A 109 24.837 -0.622 -24.084 1.00 88.32 C									31.5000019 0.0390726	31.5000019 0.8954411				31320.000 386.115		31.320 5				78.1	100.701	67.8405	46.8183	34.9851	27.9726	23.0744	19.2598
ATOM 1070 C LEU A 109 25.619 -0.097 -25.288 1.00 88.32 C									31.5300007 0.0390587	31.5300007 0.8958368				31350.000 389.184		31.350 7				78.2	100.531	67.7183	46.7378	34.949	27.9472	23.0579	19.2328
ATOM 1071 O LEU A 109 26.813 -0.363 -25.419 1.00 88.32 O									31.5600014 0.0487367	31.5600014 0.9088648				31380.000 385.892		31.380 7				78.3	100.366	67.6197	46.6769	34.9163	27.9233	23.038	19.2217
ATOM 1072 CB LEU A 109 25.346 -0.029 -22.762 1.00 88.32 C									31.5900021 0.0508670	31.5900021 0.9163934				31410.000 386.061		31.410 8				78.4	100.219	67.5197	46.5983	34.8581	27.8819	22.9983	19.1986
ATOM 1073 CG LEU A 109 25.185 1.497 -22.660 1.00 88.32 C									31.6200008 0.0299294	31.6200008 0.9019113				31440.000 381.731		31.440 7				78.5	100.051	67.4126	46.5215	34.7948	27.8413	22.9538	19.171
ATOM 1074 CD1 LEU A 109 23.750 1.889 -22.319 1.00 88.32 C									31.6500015 0.0332033	31.6500015 0.9095586				31470.000 387.140		31.470 9				78.6	99.8838	67.3157	46.4541	34.7532	27.7911	22.9207	19.1422
ATOM 1075 CD2 LEU A 109 26.098 2.052 -21.573 1.00 88.32 C									31.6800022 0.0426462	31.6800022 0.8513445				31500.000 384.320		31.500 7				78.7	99.7339	67.2234	46.4042	34.714	27.7805	22.8933	19.127
ATOM 1076 H LEU A 109 25.907 -2.440 -23.926 1.00 88.32 H									31.7100010 0.0326249	31.7100010 0.8380284				31530.000 385.116		31.530 6				78.8	99.5526	67.0864	46.3191	34.6332	27.7263	22.8409	19.0952
ATOM 1077 N HIS A 110 24.960 0.676 -26.147 1.00 86.11 N									31.7400017 0.0345681	31.7400017 0.8812638				31560.000 385.876		31.560 8				78.9	99.3773	66.9668	46.2392	34.5659	27.6791	22.7958	19.0579
ATOM 1078 CA HIS A 110 25.596 1.309 -27.304 1.00 86.11 C									31.7700024 0.0446092	31.7700024 0.8576069				31590.000 386.345		31.590 3				79	99.2125	66.8615	46.1634	34.5022	27.6208	22.7607	19.0222
ATOM 1079 C HIS A 110 25.251 2.797 -27.369 1.00 86.11 C									31.8000011 0.0358987	31.8000011 0.8467322				31620.000 382.624		31.620 5				79.1	99.0641	66.765	46.0908	34.4521	27.5842	22.7387	19.0092
ATOM 1080 O HIS A 110 24.072 3.150 -27.454 1.00 86.11 O									31.8300018 0.0385886	31.8300018 0.8560347				31650.000 389.872		31.650 6				79.2	98.917	66.6615	46.0149	34.3927	27.5355	22.6964	18.9778
ATOM 1081 CB HIS A 110 25.180 0.569 -28.586 1.00 86.11 C									31.8600006 0.0396049	31.8600006 0.8256522				31680.000 387.738		31.680 7				79.3	98.7539	66.5426	45.9261	34.3186	27.4662	22.6424	18.926
ATOM 1082 CG HIS A 110 25.516 1.336 -29.842 1.00 86.11 C									31.8900013 0.0354042	31.8900013 0.8178421				31710.000 382.778		31.710 6				79.4	98.5936	66.4251	45.8368	34.268	27.4168	22.593	18.8892
ATOM 1083 CD2 HIS A 110 26.675 1.276 -30.568 1.00 86.11 C									31.9200020 0.0488760	31.9200020 0.8087143				31740.000 382.728		31.740 4				79.5	98.4246	66.3202	45.7538	34.221	27.3827	22.5605	18.8653
ATOM 1084 ND1 HIS A 110 24.735 2.313 -30.414 1.00 86.11 N									31.9500008 0.0391320	31.9500008 0.8123072				31770.000 380.887		31.770 7				79.6	98.2539	66.1975	45.662	34.1504	27.3214	22.5117	18.8228
ATOM 1085 CE1 HIS A 110 25.414 2.839 -31.444 1.00 86.11 C									31.9800014 0.0353049	31.9800014 0.8329894				31800.000 386.898		31.800 6				79.7	98.0896	66.0752	45.5629	34.078	27.2711	22.4615	18.7804
ATOM 1086 NE2 HIS A 110 26.624 2.277 -31.548 1.00 86.11 N									32.0100021 0.0381083	32.0100021 0.8039104				31830.000 385.307		31.830 3				79.8	97.9237	65.9535	45.4813	34.0103	27.2311	22.4157	18.7438
ATOM 1087 H HIS A 110 23.972 0.821 -25.996 1.00 86.11 H									32.0400009 0.0325691	32.0400009 0.7856606				31860.000 388.824		31.860 6				79.9	97.7731	65.8664	45.3957	33.9545	27.2063	22.4001	18.7347
ATOM 1088 HD1 HIS A 110 23.837 2.621 -30.070 1.00 86.11 H									32.0699997 0.0435161	32.0699997 0.7879263				31890.000 381.916		31.890 6				80	97.6212	65.7762	45.3195	33.92	27.178	22.3704	18.7226
ATOM 1089 N LYS A 111 26.272 3.660 -27.423 1.00 82.93 N									32.1000023 0.0248157	32.1000023 0.8017287				31920.000 385.132		31.920 6				80.1	97.4533	65.6658	45.2368	33.8591	27.1326	22.3199	18.6865
ATOM 1090 CA LYS A 111 26.132 5.083 -27.761 1.00 82.93 C									32.1300011 0.0205791	32.1300011 0.8337127				31950.000 386.150		31.950 6				80.2	97.2849	65.5491	45.1542	33.7855	27.0863	22.2713	18.6334
ATOM 1091 C LYS A 111 26.780 5.359 -29.114 1.00 82.93 C									32.1599998 0.1102068	32.1599998 0.8242447				31980.000 381.220		31.980 6				80.3	97.1535	65.4684	45.105	33.7534	27.0611	22.2662	18.621
ATOM 1092 O LYS A 111 27.955 5.060 -29.312 1.00 82.93 O									32.1900024 0.0880533	32.1900024 0.8626209				32010.000 383.928		32.010 6				80.4	97.0003	65.3651	45.0377	33.6974	27.0372	22.231	18.5864
ATOM 1093 CB LYS A 111 26.750 5.975 -26.669 1.00 82.93 C									32.2200012 0.0611856	32.2200012 0.8652541				32040.000 381.762		32.040 8				80.5	96.8664	65.2821	44.9742	33.6655	27.0261	22.2213	18.5796
ATOM 1094 CG LYS A 111 26.268 7.428 -26.845 1.00 82.93 C									32.2500000 0.0960410	32.2500000 0.8788144				32070.000 389.352		32.070 6				80.6	96.7235	65.1855	44.8998	33.6146	26.9818	22.1965	18.5408
ATOM 1095 CD LYS A 111 26.984 8.470 -25.975 1.00 82.93 C									32.2800026 0.0487907	32.2800026 0.8521991				32100.000 382.075		32.100 6				80.7	96.5845	65.1019	44.8337	33.5607	26.9352	22.1808	18.5394
ATOM 1096 CE LYS A 111 28.321 8.983 -26.539 1.00 82.93 C									32.3100014 0.0577389	32.3100014 0.8492197				32130.000 383.316		32.130 6				80.8	96.4575	65.025	44.7744	33.5266	26.9045	22.1666	18.504
ATOM 1097 NZ LYS A 111 28.137 9.812 -27.766 1.00 82.93 N1+									32.3400002 0.0332395	32.3400002 0.8302346				32160.000 381.993		32.160 8				80.9	96.3127	64.9242	44.7094	33.4676	26.858	22.1434	18.4791
ATOM 1098 H LYS A 111 27.207 3.281 -27.369 1.00 82.93 H									32.3700027 0.0529595	32.3700027 0.8394213				32190.000 381.895		32.190 7				81	96.1681	64.8244	44.6402	33.4196	26.804	22.1059	18.4538
ATOM 1099 HZ1 LYS A 111 27.784 9.258 -28.533 1.00 82.93 H									32.4000015 0.0341968	32.4000015 0.8113946				32220.000 385.912		32.220 7				81.1	96.074	64.742	44.5877	33.3765	26.7658	22.0669	18.4484
ATOM 1100 HZ2 LYS A 111 29.011 10.214 -28.075 1.00 82.93 H									32.4300003 0.0225600	32.4300003 0.8261202				32250.000 382.297		32.250 6				81.2	95.9624	64.6443	44.5341	33.3452	26.7445	22.0465	18.4223
ATOM 1101 HZ3 LYS A 111 27.485 10.572 -27.628 1.00 82.93 H									32.4600029 0.0618705	32.4600029 0.7874708				32280.000 382.572		32.280 7				81.3	95.8296	64.5346	44.4545	33.281	26.6914	22.0014	18.404
ATOM 1102 N ALA A 112 26.047 6.005 -30.018 1.00 75.91 N									32.4900017 0.0366410	32.4900017 0.7784650				32310.000 380.164		32.310 6				81.4	95.7103	64.4373	44.395	33.2222	26.6587	21.963	18.4
ATOM 1103 CA ALA A 112 26.581 6.435 -31.309 1.00 75.91 C									32.5200005 0.0453208	32.5200005 0.7774856				32340.000 380.360		32.340 7				81.5	95.6361	64.3593	44.348	33.169	26.6215	21.9326	18.3859
ATOM 1104 C ALA A 112 27.574 7.614 -31.181 1.00 75.91 C									32.5500031 0.0315302	32.5500031 0.7707689				32370.000 382.536		32.370 8				81.6	95.5245	64.2761	44.2889	33.1481	26.5868	21.9081	18.3845
ATOM 1105 O ALA A 112 27.718 8.241 -30.126 1.00 75.91 O									32.5800018 0.0497148	32.5800018 0.7911416				32400.000 381.581		32.400 7				81.7	95.3523	64.1811	44.2258	33.0986	26.5543	21.872	18.3743
ATOM 1106 CB ALA A 112 25.402 6.763 -32.235 1.00 75.91 C									32.6100006 0.0414997	32.6100006 0.7739947				32430.000 384.257		32.430 5				81.8	95.1847	64.0652	44.1519	33.043	26.5123	21.8205	18.3351
ATOM 1107 H ALA A 112 25.109 6.283 -29.766 1.00 75.91 H									32.6400032 0.0599341	32.6400032 0.8020703				32460.000 381.538		32.460 7				81.9	95.0513	63.9785	44.0944	32.9917	26.4776	21.7852	18.3108
ATOM 1108 N THR A 113 28.261 7.940 -32.279 1.00 70.75 N									32.6700020 0.0485058	32.6700020 0.8034234				32490.000 382.505		32.490 5				82	94.9101	63.8819	44.0133	32.9502	26.4273	21.7811	18.2903
ATOM 1109 CA THR A 113 29.277 9.010 -32.392 1.00 70.75 C									32.7000008 0.0314281	32.7000008 0.8028553				32520.000 381.834		32.520 5				82.1	94.7603	63.7867	43.9484	32.9048	26.3826	21.7687	18.2664
ATOM 1110 C THR A 113 28.720 10.437 -32.415 1.00 70.75 C									32.7300034 0.0410074	32.7300034 0.8125911				32550.000 382.597		32.550 5				82.2	94.6135	63.6728	43.8657	32.8438	26.3194	21.7203	18.2281
ATOM 1111 O THR A 113 29.439 11.361 -32.781 1.00 70.75 O									32.7600021 0.0410982	32.7600021 0.8559099				32580.000 382.369		32.580 8				82.3	94.4648	63.5719	43.8022	32.7914	26.2769	21.6799	18.1963
ATOM 1112 CB THR A 113 30.162 8.782 -33.634 1.00 70.75 C									32.7900009 0.0508982	32.7900009 0.8399315				32610.000 383.834		32.610 6				82.4	94.3285	63.4796	43.7349	32.7395	26.2417	21.6561	18.1645
ATOM 1113 CG2 THR A 113 31.094 7.580 -33.490 1.00 70.75 C									32.8199997 0.0739463	32.8199997 0.8185567				32640.000 388.212		32.640 6				82.5	94.1935	63.3843	43.6803	32.6836	26.2069	21.6367	18.1327
ATOM 1114 OG1 THR A 113 29.344 8.530 -34.752 1.00 70.75 O									32.8500023 0.0546701	32.8500023 0.8070611				32670.000 383.473		32.670 5				82.6	94.0652	63.2736	43.6145	32.6193	26.1542	21.609	18.1076
ATOM 1115 H THR A 113 28.084 7.419 -33.126 1.00 70.75 H									32.8800011 0.0925463	32.8800011 0.8192431				32700.000 386.374		32.700 5				82.7	93.9199	63.1714	43.5493	32.5564	26.1062	21.5736	18.0719
ATOM 1116 HG1 THR A 113 29.247 9.351 -35.240 1.00 70.75 H									32.9099998 0.0331179	32.9099998 0.8098661				32730.000 382.895		32.730 6				82.8	93.7947	63.0873	43.5098	32.526	26.0794	21.5566	18.0516
ATOM 1117 N ASN A 114 27.460 10.658 -32.042 1.00 65.17 N									32.9400024 0.0504660	32.9400024 0.8280438				32760.000 381.316		32.760 6				82.9	93.6673	63.0041	43.4632	32.4878	26.0624	21.5227	18.0417
ATOM 1118 CA ASN A 114 26.914 12.005 -31.927 1.00 65.17 C									32.9700012 0.0326813	32.9700012 0.8142830				32790.000 382.647		32.790 5				83	93.5449	62.8948	43.3887	32.4445	26.016	21.4764	18.0242
ATOM 1119 C ASN A 114 27.324 12.628 -30.578 1.00 65.17 C									33.0000000 0.0243718	33.0000000 0.8150262				32820.000 387.525		32.820 7				83.1	93.4162	62.7932	43.3329	32.4078	25.9845	21.4363	17.9958
ATOM 1120 O ASN A 114 26.973 12.136 -29.507 1.00 65.17 O									33.0300026 0.0422384	33.0300026 0.8387984				32850.000 390.754		32.850 6				83.2	93.2769	62.6982	43.2689	32.3793	25.9497	21.4022	17.9655
ATOM 1121 CB ASN A 114 25.400 12.001 -32.223 1.00 65.17 C									33.0600014 0.0430459	33.0600014 0.8302240				32880.000 378.887		32.880 6				83.3	93.1362	62.6043	43.2082	32.339	25.9241	21.3841	17.9462
ATOM 1122 CG ASN A 114 24.554 11.053 -31.382 1.00 65.17 C									33.0900002 0.0626238	33.0900002 0.8328930				32910.000 385.881		32.910 7				83.4	93.0116	62.5309	43.1646	32.3085	25.8961	21.3583	17.9259
ATOM 1123 ND2 ASN A 114 23.258 11.061 -31.585 1.00 65.17 N									33.1200027 0.0417034	33.1200027 0.8126904				32940.000 383.991		32.940 5				83.5	92.884	62.4393	43.0874	32.2595	25.8391	21.3194	17.8969
ATOM 1124 OD1 ASN A 114 25.024 10.263 -30.583 1.00 65.17 O									33.1500015 0.0693959	33.1500015 0.8118735				32970.000 384.984		32.970 6				83.6	92.7459	62.3545	43.0359	32.2185	25.7923	21.285	17.8678
ATOM 1125 H ASN A 114 26.927 9.907 -31.628 1.00 65.17 H									33.1800003 0.0778563	33.1800003 0.8256926				33000.000 382.242		33.000 5				83.7	92.6091	62.2679	42.986	32.1812	25.7459	21.272	17.8405
ATOM 1126 1HD2 ASN A 114 22.834 11.681 -32.260 1.00 65.17 H									33.2100029 0.0791795	33.2100029 0.8122788				33030.000 382.479		33.030 8				83.8	92.47	62.181	42.9236	32.127	25.703	21.2525	17.8093
ATOM 1127 2HD2 ASN A 114 22.713 10.413 -31.034 1.00 65.17 H									33.2400017 0.0411864	33.2400017 0.8249630				33060.000 389.291		33.060 7				83.9	92.3252	62.0831	42.8374	32.0487	25.6575	21.2061	17.7703
ATOM 1128 N GLY A 115 28.090 13.719 -30.637 1.00 60.44 N									33.2700005 0.0384514	33.2700005 0.8198450				33090.000 381.988		33.090 6				84	92.1946	62.0055	42.774	31.9922	25.6161	21.1814	17.7448
ATOM 1129 CA GLY A 115 28.497 14.520 -29.473 1.00 60.44 C									33.3000031 0.0659820	33.3000031 0.8145260				33120.000 380.074		33.120 7				84.1	92.0687	61.9212	42.7142	31.9525	25.5716	21.1653	17.723
ATOM 1130 C GLY A 115 27.452 15.550 -29.026 1.00 60.44 C									33.3300018 0.0429983	33.3300018 0.7994155				33150.000 385.827		33.150 5				84.2	91.9561	61.8344	42.6574	31.9029	25.544	21.1486	17.7001
ATOM 1131 O GLY A 115 27.781 16.457 -28.273 1.00 60.44 O									33.3600006 0.0552539	33.3600006 0.8030418				33180.000 383.366		33.180 6				84.3	91.839	61.7458	42.5912	31.8704	25.5102	21.1195	17.7065
ATOM 1132 H GLY A 115 28.412 14.030 -31.542 1.00 60.44 H									33.3900032 0.0434679	33.3900032 0.7943655				33210.000 382.663		33.210 6				84.4	91.7122	61.6659	42.5478	31.8352	25.4933	21.0986	17.6947
ATOM 1133 N ASN A 116 26.214 15.458 -29.519 1.00 66.90 N									33.4200020 0.0908949	33.4200020 0.8165104				33240.000 383.609		33.240 7				84.5	91.5834	61.5834	42.4867	31.7845	25.4548	21.0727	17.6674
ATOM 1134 CA ASN A 116 25.171 16.451 -29.257 1.00 66.90 C									33.4500008 0.0828277	33.4500008 0.8488138				33270.000 383.965		33.270 5				84.6	91.4504	61.4987	42.4112	31.7444	25.4374	21.0401	17.6445
ATOM 1135 C ASN A 116 24.570 16.278 -27.852 1.00 66.90 C									33.4800034 0.0562132	33.4800034 0.8233445				33300.000 383.106		33.300 7				84.7	91.3215	61.392	42.3348	31.7036	25.4086	20.99	17.6196
ATOM 1136 O ASN A 116 24.531 15.170 -27.318 1.00 66.90 O									33.5100021 0.0552207	33.5100021 0.8525962				33330.000 387.591		33.330 6				84.8	91.1911	61.2868	42.2484	31.659	25.3645	20.9379	17.5875
ATOM 1137 CB ASN A 116 24.089 16.372 -30.355 1.00 66.90 C									33.5400009 0.1023664	33.5400009 0.8125302				33360.000 386.583		33.360 5				84.9	91.0782	61.2057	42.1839	31.625	25.3318	20.913	17.5668
ATOM 1138 CG ASN A 116 24.588 16.733 -31.748 1.00 66.90 C									33.5699997 0.0661222	33.5699997 0.8246850				33390.000 382.528		33.390 6				85	90.9666	61.1315	42.1377	31.6081	25.3145	20.9091	17.5559
ATOM 1139 ND2 ASN A 116 23.751 16.609 -32.751 1.00 66.90 N									33.6000023 0.0837743	33.6000023 0.8457184				33420.000 380.763		33.420 7				85.1	90.8319	61.0392	42.0666	31.5715	25.2747	20.8611	17.5246
ATOM 1140 OD1 ASN A 116 25.722 17.109 -31.973 1.00 66.90 O									33.6300011 0.0974802	33.6300011 0.8342649				33450.000 386.189		33.450 4				85.2	90.7091	60.9465	42.0008	31.536	25.2384	20.8296	17.4829
ATOM 1141 H ASN A 116 25.989 14.656 -30.091 1.00 66.90 H									33.6599998 0.0750411	33.6599998 0.7947770				33480.000 385.562		33.480 5				85.3	90.607	60.8775	41.9441	31.5091	25.2143	20.8196	17.4615
ATOM 1142 1HD2 ASN A 116 24.099 16.931 -33.643 1.00 66.90 H									33.6900024 0.0776394	33.6900024 0.8471264				33510.000 386.528		33.510 6				85.4	90.4968	60.7775	41.8978	31.479	25.193	20.8026	17.4273
ATOM 1143 2HD2 ASN A 116 22.781 16.374 -32.596 1.00 66.90 H									33.7200012 0.0620643	33.7200012 0.8314264				33540.000 385.015		33.540 5				85.5	90.3694	60.6787	41.8331	31.4302	25.1562	20.763	17.4055
ATOM 1144 N THR A 117 23.998 17.349 -27.298 1.00 68.33 N									33.7500000 0.0322771	33.7500000 0.8043377				33570.000 386.475		33.570 7				85.6	90.2514	60.5959	41.7702	31.3739	25.1078	20.7305	17.3921
ATOM 1145 CA THR A 117 23.268 17.356 -26.010 1.00 68.33 C									33.7800026 0.0491531	33.7800026 0.7853570				33600.000 383.324		33.600 6				85.7	90.1242	60.5222	41.7342	31.332	25.0797	20.7061	17.384
ATOM 1146 C THR A 117 22.119 16.351 -25.947 1.00 68.33 C									33.8100014 0.0468229	33.8100014 0.7931352				33630.000 385.995		33.630 5				85.8	89.994	60.4352	41.6916	31.2852	25.0393	20.6739	17.3658
ATOM 1147 O THR A 117 21.794 15.857 -24.876 1.00 68.33 O									33.8400002 0.1171906	33.8400002 0.7954956				33660.000 384.478		33.660 6				85.9	89.8856	60.3552	41.6507	31.2386	25.0234	20.6504	17.3517
ATOM 1148 CB THR A 117 22.720 18.756 -25.716 1.00 68.33 C									33.8700027 0.0570319	33.8700027 0.7774630				33690.000 383.156		33.690 6				86	89.7609	60.2657	41.6058	31.1954	24.9825	20.6127	17.3318
ATOM 1149 CG2 THR A 117 23.852 19.733 -25.386 1.00 68.33 C									33.9000015 0.0426972	33.9000015 0.8313184				33720.000 384.212		33.720 6				86.1	89.6455	60.1868	41.5739	31.1494	24.9583	20.5798	17.3172
ATOM 1150 OG1 THR A 117 22.024 19.230 -26.851 1.00 68.33 O									33.9300003 0.0453710	33.9300003 0.8093465				33750.000 383.829		33.750 7				86.2	89.5059	60.0985	41.5258	31.1079	24.9274	20.5673	17.3095
ATOM 1151 H THR A 117 24.049 18.237 -27.777 1.00 68.33 H									33.9600029 0.1006669	33.9600029 0.8057204				33780.000 381.521		33.780 6				86.3	89.3822	60.0299	41.4797	31.0732	24.908	20.5545	17.3011
ATOM 1152 HG1 THR A 117 21.089 19.099 -26.681 1.00 68.33 H									33.9900017 0.0637198	33.9900017 0.8459976				33810.000 381.699		33.810 4				86.4	89.2446	59.9385	41.4089	31.0053	24.8631	20.5035	17.2742
ATOM 1153 N ASN A 118 21.556 15.987 -27.101 1.00 70.80 N									34.0200005 0.1057863	34.0200005 0.8389306				33840.000 381.738		33.840 4				86.5	89.1019	59.857	41.3566	30.9494	24.8248	20.4646	17.2545
ATOM 1154 CA ASN A 118 20.459 15.023 -27.216 1.00 70.80 C									34.0500031 0.0820896	34.0500031 0.8298057				33870.000 379.680		33.870 7				86.6	89.0013	59.7853	41.3313	30.9108	24.8053	20.4445	17.2498
ATOM 1155 C ASN A 118 20.962 13.605 -27.551 1.00 70.80 C									34.0800018 0.0839876	34.0800018 0.8301428				33900.000 383.105		33.900 7				86.7	88.8893	59.6994	41.2885	30.8901	24.7919	20.4264	17.2247
ATOM 1156 O ASN A 118 20.213 12.792 -28.093 1.00 70.80 O									34.1100006 0.0674926	34.1100006 0.8082644				33930.000 382.410		33.930 5				86.8	88.7827	59.6158	41.2294	30.8594	24.7573	20.4049	17.2035
ATOM 1157 CB ASN A 118 19.423 15.549 -28.228 1.00 70.80 C									34.1400032 0.0420200	34.1400032 0.8097014				33960.000 383.784		33.960 4				86.9	88.6656	59.5315	41.1656	30.8155	24.7174	20.3807	17.1868
ATOM 1158 CG ASN A 118 18.846 16.915 -27.884 1.00 70.80 C									34.1700020 0.0991890	34.1700020 0.7927411				33990.000 388.319		33.990 5				87	88.5415	59.4658	41.1189	30.7749	24.6825	20.3574	17.1685
ATOM 1159 ND2 ASN A 118 18.023 17.459 -28.747 1.00 70.80 N									34.2000008 0.0760813	34.2000008 0.8038377				34020.000 385.915		34.020 6				87.1	88.4305	59.3864	41.058	30.7361	24.6396	20.3361	17.1436
ATOM 1160 OD1 ASN A 118 19.145 17.539 -26.882 1.00 70.80 O									34.2300034 0.0672684	34.2300034 0.8290194				34050.000 385.583		34.050 6				87.2	88.293	59.2993	40.9925	30.7035	24.607	20.295	17.1169
ATOM 1161 H ASN A 118 21.851 16.484 -27.929 1.00 70.80 H									34.2600021 0.0492612	34.2600021 0.8279290				34080.000 384.182		34.080 8				87.3	88.1549	59.1852	40.9179	30.6399	24.5717	20.2471	17.0696
ATOM 1162 1HD2 ASN A 118 17.690 16.941 -29.547 1.00 70.80 H									34.2900009 0.0722179	34.2900009 0.8457977				34110.000 382.922		34.110 5				87.4	88.0357	59.1038	40.8582	30.612	24.5544	20.2228	17.0519
ATOM 1163 2HD2 ASN A 118 17.615 18.338 -28.460 1.00 70.80 H									34.3200035 0.0441641	34.3200035 0.8263164				34140.000 385.979		34.140 7				87.5	87.9124	59.0149	40.7923	30.5641	24.5152	20.2074	17.0196
ATOM 1164 N ALA A 119 22.246 13.312 -27.317 1.00 76.30 N									34.3500023 0.0841178	34.3500023 0.8098282				34170.000 385.965		34.170 5				87.6	87.7975	58.9389	40.7575	30.5356	24.503	20.1859	16.9988
ATOM 1165 CA ALA A 119 22.795 11.983 -27.550 1.00 76.30 C									34.3800011 0.0719874	34.3800011 0.8214586				34200.000 383.000		34.200 7				87.7	87.6685	58.8506	40.7088	30.4655	24.4644	20.1534	16.9651
ATOM 1166 C ALA A 119 22.131 10.955 -26.626 1.00 76.30 C									34.4099998 0.0694158	34.4099998 0.8221880				34230.000 387.023		34.230 6				87.8	87.5733	58.7944	40.6692	30.4311	24.4364	20.1351	16.9481
ATOM 1167 O ALA A 119 22.050 11.137 -25.409 1.00 76.30 O									34.4400024 0.0790006	34.4400024 0.8300374				34260.000 387.258		34.260 5				87.9	87.4544	58.7128	40.6221	30.3916	24.4018	20.099	16.9274
ATOM 1168 CB ALA A 119 24.317 11.996 -27.380 1.00 76.30 C									34.4700012 0.0935345	34.4700012 0.8507906				34290.000 382.177		34.290 6				88	87.3475	58.6304	40.5823	30.3614	24.4004	20.0774	16.9232
ATOM 1169 H ALA A 119 22.843 14.007 -26.892 1.00 76.30 H									34.5000000 0.0380834	34.5000000 0.8475731				34320.000 379.802		34.320 6				88.1	87.2536	58.5548	40.5291	30.319	24.3662	20.0606	16.921
ATOM 1170 N THR A 120 21.697 9.847 -27.215 1.00 79.93 N									34.5300026 0.0463360	34.5300026 0.8429217				34350.000 379.118		34.350 4				88.2	87.157	58.4837	40.4789	30.2784	24.3343	20.0378	16.9196
ATOM 1171 CA THR A 120 21.094 8.720 -26.509 1.00 79.93 C									34.5600014 0.0449473	34.5600014 0.8447253				34380.000 382.329		34.380 7				88.3	87.0579	58.4223	40.4353	30.2391	24.3089	20.0298	16.9144
ATOM 1172 C THR A 120 21.982 7.489 -26.627 1.00 79.93 C									34.5900002 0.1135533	34.5900002 0.8699997				34410.000 383.287		34.410 5				88.4	86.955	58.3499	40.3825	30.2136	24.2887	20.0221	16.8966
ATOM 1173 O THR A 120 22.663 7.275 -27.636 1.00 79.93 O									34.6200027 0.0770533	34.6200027 0.8671940				34440.000 384.852		34.440 7				88.5	86.8571	58.2751	40.3248	30.1782	24.2727	19.9984	16.8826
ATOM 1174 CB THR A 120 19.673 8.432 -27.015 1.00 79.93 C									34.6500015 0.0902685	34.6500015 0.8644524				34470.000 376.676		34.470 6				88.6	86.7526	58.1955	40.2628	30.1487	24.2497	19.9656	16.87
ATOM 1175 CG2 THR A 120 18.712 9.581 -26.715 1.00 79.93 C									34.6800003 0.0396359	34.6800003 0.8502848				34500.000 382.156		34.500 6				88.7	86.6405	58.1007	40.2031	30.113	24.2165	19.9338	16.8444
ATOM 1176 OG1 THR A 120 19.657 8.245 -28.413 1.00 79.93 O									34.7100029 0.0709228	34.7100029 0.8366114				34530.000 378.422		34.530 6				88.8	86.5454	58.025	40.1464	30.0829	24.1859	19.9159	16.8208
ATOM 1177 H THR A 120 21.768 9.758 -28.219 1.00 79.93 H									34.7400017 0.0706981	34.7400017 0.8317620				34560.000 382.844		34.560 6				88.9	86.4122	57.938	40.087	30.0306	24.1411	19.8782	16.7899
ATOM 1178 HG1 THR A 120 18.765 8.447 -28.705 1.00 79.93 H									34.7700005 0.0805777	34.7700005 0.8356373				34590.000 379.973		34.590 5				89	86.2966	57.8701	40.0344	29.996	24.1034	19.8611	16.7837
ATOM 1179 N ALA A 121 21.978 6.669 -25.582 1.00 83.42 N									34.8000031 0.0733659	34.8000031 0.9043709				34620.000 377.448		34.620 7				89.1	86.1608	57.7911	39.9856	29.9315	24.0419	19.8334	16.7502
ATOM 1180 CA ALA A 121 22.495 5.313 -25.631 1.00 83.42 C									34.8300018 0.0479871	34.8300018 0.8890064				34650.000 380.801		34.650 6				89.2	86.0548	57.7348	39.9355	29.8855	24.0112	19.8141	16.7354
ATOM 1181 C ALA A 121 21.320 4.339 -25.677 1.00 83.42 C									34.8600006 0.0892653	34.8600006 0.9039340				34680.000 378.740		34.680 6				89.3	85.9431	57.6543	39.8753	29.8423	23.9949	19.7895	16.7194
ATOM 1182 O ALA A 121 20.296 4.546 -25.029 1.00 83.42 O									34.8900032 0.0554550	34.8900032 0.9121829				34710.000 379.776		34.710 5				89.4	85.8552	57.5931	39.8279	29.8165	23.9763	19.7768	16.7229
ATOM 1183 CB ALA A 121 23.433 5.050 -24.451 1.00 83.42 C									34.9200020 0.0493262	34.9200020 0.9151971				34740.000 377.903		34.740 6				89.5	85.7486	57.5377	39.7909	29.7761	23.9565	19.7617	16.7024
ATOM 1184 H ALA A 121 21.408 6.912 -24.784 1.00 83.42 H									34.9500008 0.0670897	34.9500008 0.8904372				34770.000 382.212		34.770 6				89.6	85.6198	57.472	39.7275	29.7254	23.9185	19.7509	16.683
ATOM 1185 N ARG A 122 21.450 3.257 -26.439 1.00 86.65 N									34.9800034 0.0630565	34.9800034 0.9026392				34800.000 378.543		34.800 6				89.7	85.5055	57.4135	39.6976	29.6951	23.905	19.7477	16.6821
ATOM 1186 CA ARG A 122 20.484 2.162 -26.413 1.00 86.65 C									35.0100021 0.0463827	35.0100021 0.8770477				34830.000 377.575		34.830 8				89.8	85.3954	57.3373	39.6417	29.6546	23.8649	19.72	16.6807
ATOM 1187 C ARG A 122 20.930 1.152 -25.366 1.00 86.65 C									35.0400009 0.0491849	35.0400009 0.8909189				34860.000 377.359		34.860 6				89.9	85.2862	57.274	39.5881	29.6157	23.8452	19.7248	16.6645
ATOM 1188 O ARG A 122 21.971 0.524 -25.553 1.00 86.65 O									35.0700035 0.0761559	35.0700035 0.9044234				34890.000 384.329		34.890 6				90	85.1824	57.2008	39.5382	29.5875	23.8211	19.7139	16.6579
ATOM 1189 CB ARG A 122 20.333 1.559 -27.820 1.00 86.65 C									35.1000023 0.0744601	35.1000023 0.9127632				34920.000 380.950		34.920 7				90.1	85.0904	57.1302	39.4873	29.5794	23.8013	19.7027	16.6493
ATOM 1190 CG ARG A 122 19.151 0.581 -27.920 1.00 86.65 C									35.1300011 0.0636199	35.1300011 0.9064641				34950.000 380.948		34.950 8				90.2	84.9893	57.0465	39.436	29.5386	23.7659	19.6786	16.6189
ATOM 1191 CD ARG A 122 17.805 1.300 -27.759 1.00 86.65 C									35.1599998 0.0710011	35.1599998 0.9302851				34980.000 377.568		34.980 7				90.3	84.8865	56.9681	39.379	29.5031	23.7267	19.6605	16.5824
ATOM 1192 NE ARG A 122 16.661 0.386 -27.897 1.00 86.65 N									35.1900024 0.0836862	35.1900024 0.8956066				35010.000 379.508		35.010 6				90.4	84.7825	56.9025	39.331	29.483	23.6844	19.6408	16.5758
ATOM 1193 CZ ARG A 122 15.387 0.731 -27.921 1.00 86.65 C									35.2200012 0.0535337	35.2200012 0.8715554				35040.000 380.844		35.040 5				90.5	84.6918	56.8352	39.2949	29.4739	23.654	19.6317	16.562
ATOM 1194 NH1 ARG A 122 14.980 1.954 -27.740 1.00 86.65 N1+									35.2500000 0.0869591	35.2500000 0.8564394				35070.000 383.583		35.070 6				90.6	84.5726	56.7623	39.2499	29.429	23.6197	19.6146	16.5502
ATOM 1195 NH2 ARG A 122 14.478 -0.167 -28.129 1.00 86.65 N									35.2800026 0.0570808	35.2800026 0.8803554				35100.000 385.826		35.100 4				90.7	84.4657	56.6725	39.183	29.3886	23.5945	19.587	16.5246
ATOM 1196 H ARG A 122 22.330 3.125 -26.918 1.00 86.65 H									35.3100014 0.0785327	35.3100014 0.9177877				35130.000 382.711		35.130 7				90.8	84.3558	56.5934	39.1244	29.3484	23.5546	19.5401	16.4936
ATOM 1197 HE ARG A 122 16.826 -0.610 -27.850 1.00 86.65 H									35.3400002 0.0886965	35.3400002 0.9379328				35160.000 381.421		35.160 6				90.9	84.2446	56.5262	39.077	29.329	23.5221	19.5093	16.4768
ATOM 1198 1HH1 ARG A 122 13.991 2.150 -27.796 1.00 86.65 H									35.3700027 0.0448542	35.3700027 0.9133503				35190.000 379.616		35.190 7				91	84.1387	56.4587	39.0384	29.3	23.503	19.478	16.4617
ATOM 1199 2HH1 ARG A 122 15.653 2.683 -27.555 1.00 86.65 H									35.4000015 0.0722978	35.4000015 0.9057654				35220.000 379.753		35.220 7				91.1	84.028	56.3664	38.9794	29.2389	23.4528	19.4438	16.436
ATOM 1200 1HH2 ARG A 122 13.534 0.024 -27.826 1.00 86.65 H									35.4300003 0.0348601	35.4300003 0.8464475				35250.000 380.962		35.250 6				91.2	83.9168	56.3015	38.936	29.1981	23.4244	19.4177	16.4207
ATOM 1201 2HH2 ARG A 122 14.777 -1.129 -28.062 1.00 86.65 H									35.4600029 0.0788785	35.4600029 0.8693016				35280.000 377.225		35.280 6				91.3	83.8083	56.2239	38.8977	29.1647	23.398	19.3985	16.4089
ATOM 1202 N LEU A 123 20.145 1.002 -24.302 1.00 89.34 N									35.4900017 0.0530392	35.4900017 0.8360268				35310.000 377.357		35.310 4				91.4	83.688	56.1368	38.8422	29.1204	23.3803	19.3696	16.3833
ATOM 1203 CA LEU A 123 20.349 -0.011 -23.271 1.00 89.34 C									35.5200005 0.1089348	35.5200005 0.8317555				35340.000 379.096		35.340 7				91.5	83.5839	56.0365	38.7584	29.0831	23.3447	19.3202	16.3534
ATOM 1204 C LEU A 123 19.434 -1.203 -23.558 1.00 89.34 C									35.5500031 0.0438721	35.5500031 0.8408140				35370.000 380.635		35.370 5				91.6	83.4831	55.9694	38.7049	29.0492	23.3277	19.2863	16.3425
ATOM 1205 O LEU A 123 18.220 -1.050 -23.705 1.00 89.34 O									35.5800018 0.0933713	35.5800018 0.8315731				35400.000 378.763		35.400 6				91.7	83.3961	55.9177	38.6688	29.0245	23.296	19.2649	16.3389
ATOM 1206 CB LEU A 123 20.109 0.612 -21.884 1.00 89.34 C									35.6100006 0.0560211	35.6100006 0.8443269				35430.000 382.255		35.430 5				91.8	83.3197	55.8512	38.6365	29.005	23.2715	19.2449	16.3308
ATOM 1207 CG LEU A 123 20.181 -0.392 -20.716 1.00 89.34 C									35.6400032 0.0472158	35.6400032 0.8199847				35460.000 387.282		35.460 7				91.9	83.2436	55.7774	38.581	28.9834	23.2334	19.2229	16.325
ATOM 1208 CD1 LEU A 123 21.564 -1.027 -20.574 1.00 89.34 C									35.6700020 0.0599877	35.6700020 0.8472149				35490.000 382.965		35.490 7				92	83.1423	55.6988	38.5331	28.9561	23.2076	19.2001	16.3235
ATOM 1209 CD2 LEU A 123 19.841 0.299 -19.399 1.00 89.34 C									35.7000008 0.0271854	35.7000008 0.8706818				35520.000 382.693		35.520 7				92.1	83.041	55.6388	38.4861	28.917	23.1944	19.1828	16.3183
ATOM 1210 H LEU A 123 19.292 1.540 -24.241 1.00 89.34 H									35.7300034 0.0438007	35.7300034 0.8127325				35550.000 382.681		35.550 6				92.2	82.95	55.5926	38.4525	28.9168	23.1947	19.1842	16.3247
ATOM 1211 N ARG A 124 20.032 -2.389 -23.664 1.00 89.02 N									35.7600021 0.0630886	35.7600021 0.7943068				35580.000 383.123		35.580 7				92.3	82.8556	55.5316	38.4095	28.8844	23.1747	19.1614	16.3295
ATOM 1212 CA ARG A 124 19.332 -3.651 -23.904 1.00 89.02 C									35.7900009 0.0715790	35.7900009 0.7971004				35610.000 380.177		35.610 6				92.4	82.756	55.4583	38.3685	28.847	23.1478	19.1376	16.3163
ATOM 1213 C ARG A 124 19.745 -4.685 -22.872 1.00 89.02 C									35.8200035 0.0579664	35.8200035 0.8242250				35640.000 382.434		35.640 6				92.5	82.6479	55.37	38.3104	28.7937	23.1125	19.1004	16.2913
ATOM 1214 O ARG A 124 20.927 -5.001 -22.787 1.00 89.02 O									35.8500023 0.0462409	35.8500023 0.8042140				35670.000 385.803		35.670 6				92.6	82.5549	55.2889	38.2599	28.767	23.0963	19.0886	16.268
ATOM 1215 CB ARG A 124 19.620 -4.168 -25.319 1.00 89.02 C									35.8800011 0.0651899	35.8800011 0.7832906				35700.000 391.968		35.700 5				92.7	82.4514	55.2283	38.2256	28.7242	23.0893	19.0655	16.2496
ATOM 1216 CG ARG A 124 19.110 -3.204 -26.393 1.00 89.02 C									35.9099998 0.0296799	35.9099998 0.7518938				35730.000 386.852		35.730 7				92.8	82.3382	55.1519	38.1849	28.6804	23.0608	19.0316	16.2236
ATOM 1217 CD ARG A 124 19.101 -3.849 -27.785 1.00 89.02 C									35.9400024 0.0490963	35.9400024 0.7533848				35760.000 387.268		35.760 5				92.9	82.2383	55.0831	38.1399	28.6576	23.018	19.0147	16.1932
ATOM 1218 NE ARG A 124 20.467 -4.127 -28.280 1.00 89.02 N									35.9700012 0.0958823	35.9700012 0.7568573				35790.000 386.807		35.790 7				93	82.1321	55.0019	38.0837	28.629	22.9838	18.992	16.1735
ATOM 1219 CZ ARG A 124 20.795 -4.502 -29.508 1.00 89.02 C									36.0000000 0.0460580	36.0000000 0.7704958				35820.000 385.145		35.820 6				93.1	82.0283	54.9311	38.0225	28.5826	22.9404	18.9537	16.1536
ATOM 1220 NH1 ARG A 124 19.894 -4.774 -30.413 1.00 89.02 N1+									36.0300026 0.1027326	36.0300026 0.7708067				35850.000 385.964		35.850 5				93.2	81.9115	54.8309	37.932	28.5138	22.871	18.8973	16.1154
ATOM 1221 NH2 ARG A 124 22.044 -4.589 -29.870 1.00 89.02 N									36.0600014 0.0722855	36.0600014 0.7856752				35880.000 383.167		35.880 7				93.3	81.8024	54.7623	37.8887	28.4631	22.8453	18.8745	16.091
ATOM 1222 H ARG A 124 21.038 -2.426 -23.579 1.00 89.02 H									36.0900002 0.0913860	36.0900002 0.7657220				35910.000 389.088		35.910 7				93.4	81.6925	54.6919	37.8393	28.4343	22.7982	18.8571	16.0675
ATOM 1223 HE ARG A 124 21.214 -3.989 -27.616 1.00 89.02 H									36.1200027 0.0775901	36.1200027 0.7432063				35940.000 381.856		35.940 6				93.5	81.5948	54.6223	37.7964	28.3901	22.7669	18.8433	16.0439
ATOM 1224 1HH1 ARG A 124 20.127 -4.899 -31.387 1.00 89.02 H									36.1500015 0.0987438	36.1500015 0.7712935				35970.000 385.779		35.970 7				93.6	81.5092	54.5611	37.745	28.3365	22.7149	18.8227	16.0216
ATOM 1225 2HH1 ARG A 124 18.918 -4.718 -30.159 1.00 89.02 H									36.1800003 0.1048687	36.1800003 0.7813640				36000.000 387.371		36.000 6				93.7	81.4285	54.4957	37.7012	28.312	22.6884	18.8075	16.0163
ATOM 1226 1HH2 ARG A 124 22.780 -4.282 -29.250 1.00 89.02 H									36.2100029 0.0775613	36.2100029 0.7925744				36030.000 389.952		36.030 8				93.8	81.3216	54.4229	37.6549	28.2813	22.6654	18.7958	15.998
ATOM 1227 2HH2 ARG A 124 22.239 -4.758 -30.847 1.00 89.02 H									36.2400017 0.1076247	36.2400017 0.8359050				36060.000 390.811		36.060 7				93.9	81.205	54.3345	37.5861	28.2198	22.6365	18.7955	15.973
ATOM 1228 N ILE A 125 18.774 -5.238 -22.161 1.00 91.68 N									36.2700005 0.0653151	36.2700005 0.8317261				36090.000 387.145		36.090 8				94	81.0859	54.2389	37.5143	28.173	22.5905	18.7579	15.945
ATOM 1229 CA ILE A 125 18.918 -6.404 -21.291 1.00 91.68 C									36.3000031 0.0689711	36.3000031 0.8565295				36120.000 383.870		36.120 5				94.1	80.9709	54.1631	37.455	28.1232	22.5544	18.7207	15.9188
ATOM 1230 C ILE A 125 18.028 -7.485 -21.896 1.00 91.68 C									36.3300018 0.1184323	36.3300018 0.8622319				36150.000 381.962		36.150 7				94.2	80.8632	54.1137	37.4117	28.1069	22.5259	18.7117	15.9098
ATOM 1231 O ILE A 125 16.804 -7.411 -21.802 1.00 91.68 O									36.3600006 0.0503475	36.3600006 0.8102849				36180.000 384.698		36.180 7				94.3	80.7739	54.0537	37.3722	28.0897	22.5013	18.7107	15.899
ATOM 1232 CB ILE A 125 18.551 -6.063 -19.830 1.00 91.68 C									36.3900032 0.0384223	36.3900032 0.7959694				36210.000 382.731		36.210 5				94.4	80.6792	53.9919	37.3189	28.0499	22.4761	18.6834	15.8905
ATOM 1233 CG1 ILE A 125 19.459 -4.935 -19.285 1.00 91.68 C									36.4200020 0.0502493	36.4200020 0.8077974				36240.000 386.864		36.240 6				94.5	80.5952	53.9317	37.2759	28.0204	22.4419	18.6685	15.888
ATOM 1234 CG2 ILE A 125 18.687 -7.331 -18.966 1.00 91.68 C									36.4500008 0.0436996	36.4500008 0.7743143				36270.000 388.205		36.270 8				94.6	80.4939	53.8915	37.245	27.9959	22.4152	18.648	15.8794
ATOM 1235 CD1 ILE A 125 19.015 -4.380 -17.926 1.00 91.68 C									36.4800034 0.0796773	36.4800034 0.7867739				36300.000 387.046		36.300 6				94.7	80.4004	53.8423	37.2043	27.9782	22.3938	18.6477	15.8814
ATOM 1236 H ILE A 125 17.833 -4.900 -22.308 1.00 91.68 H									36.5100021 0.1046735	36.5100021 0.7880223				36330.000 388.096		36.330 6				94.8	80.2889	53.7735	37.1495	27.9347	22.36	18.6111	15.8568
ATOM 1237 N CYS A 126 18.634 -8.437 -22.603 1.00 90.23 N									36.5400009 0.0505454	36.5400009 0.8043240				36360.000 388.363		36.360 7				94.9	80.191	53.7018	37.0808	27.8789	22.3173	18.5663	15.8283
ATOM 1238 CA CYS A 126 17.915 -9.433 -23.399 1.00 90.23 C									36.5700035 0.0856943	36.5700035 0.8250446				36390.000 390.040		36.390 5				95	80.1276	53.6564	37.0644	27.8577	22.3143	18.5891	15.8239
ATOM 1239 C CYS A 126 18.613 -10.791 -23.345 1.00 90.23 C									36.6000023 0.0911131	36.6000023 0.8228235				36420.000 390.291		36.420 8				95.1	80.0411	53.5947	37.0327	27.8351	22.304	18.5879	15.8156
ATOM 1240 O CYS A 126 19.792 -10.880 -23.002 1.00 90.23 O									36.6300011 0.0396653	36.6300011 0.8398602				36450.000 388.719		36.450 8				95.2	79.9567	53.5355	36.9968	27.8201	22.297	18.5866	15.81
ATOM 1241 CB CYS A 126 17.803 -8.976 -24.867 1.00 90.23 C									36.6599998 0.0849572	36.6599998 0.8745441				36480.000 390.279		36.480 5				95.3	79.8772	53.4863	36.9603	27.8007	22.2894	18.5767	15.8037
ATOM 1242 SG CYS A 126 17.265 -7.273 -25.206 1.00 90.23 S									36.6900024 0.0849802	36.6900024 0.8480446				36510.000 383.834		36.510 4				95.4	79.7909	53.424	36.9333	27.7855	22.2707	18.5629	15.7884
ATOM 1243 H CYS A 126 19.640 -8.506 -22.551 1.00 90.23 H									36.7200012 0.0457983	36.7200012 0.8098506				36540.000 388.427		36.540 6				95.5	79.6959	53.357	36.9003	27.7659	22.2504	18.5553	15.7631
ATOM 1244 N GLN A 127 17.911 -11.837 -23.768 1.00 89.91 N									36.7500000 0.0526261	36.7500000 0.7919946				36570.000 386.202		36.570 5				95.6	79.6014	53.287	36.8563	27.7481	22.2335	18.5349	15.7456
ATOM 1245 CA GLN A 127 18.515 -13.135 -24.052 1.00 89.91 C									36.7800026 0.0454666	36.7800026 0.8061938				36600.000 392.301		36.600 6				95.7	79.5032	53.199	36.7934	27.7108	22.2077	18.494	15.7212
ATOM 1246 C GLN A 127 19.168 -13.077 -25.436 1.00 89.91 C									36.8100014 0.0488837	36.8100014 0.8045861				36630.000 388.983		36.630 5				95.8	79.412	53.1078	36.7432	27.6653	22.1783	18.4712	15.7023
ATOM 1247 O GLN A 127 18.491 -13.084 -26.470 1.00 89.91 O									36.8400002 0.0348454	36.8400002 0.8196380				36660.000 391.874		36.660 7				95.9	79.3234	53.0598	36.7101	27.6362	22.1423	18.4509	15.6971
ATOM 1248 CB GLN A 127 17.444 -14.226 -23.972 1.00 89.91 C									36.8700027 0.0485090	36.8700027 0.8259820				36690.000 391.066		36.690 6				96	79.2276	52.9929	36.6619	27.6158	22.1017	18.4169	15.6613
ATOM 1249 CG GLN A 127 16.924 -14.400 -22.538 1.00 89.91 C									36.9000015 0.0322392	36.9000015 0.8131161				36720.000 383.200		36.720 6				96.1	79.1114	52.9145	36.6164	27.5633	22.0682	18.3729	15.6191
ATOM 1250 CD GLN A 127 15.766 -15.387 -22.450 1.00 89.91 C									36.9300003 0.0342153	36.9300003 0.8329672				36750.000 390.700		36.750 5				96.2	79.0164	52.8344	36.587	27.5415	22.0396	18.3615	15.5962
ATOM 1251 NE2 GLN A 127 15.578 -16.018 -21.316 1.00 89.91 N									36.9600029 0.0380365	36.9600029 0.8412101				36780.000 392.402		36.780 6				96.3	78.9305	52.7842	36.5661	27.5003	22.0204	18.3443	15.5765
ATOM 1252 OE1 GLN A 127 14.994 -15.597 -23.379 1.00 89.91 O									36.9900017 0.0766130	36.9900017 0.8278966				36810.000 387.550		36.810 6				96.4	78.8114	52.7143	36.5216	27.4793	21.9917	18.3242	15.5564
ATOM 1253 H GLN A 127 16.946 -11.713 -24.039 1.00 89.91 H									37.0200005 0.0327133	37.0200005 0.8407068				36840.000 390.777		36.840 6				96.5	78.73	52.6568	36.4658	27.4486	21.9745	18.3018	15.5411
ATOM 1254 1HE2 GLN A 127 16.284 -15.975 -20.595 1.00 89.91 H									37.0500031 0.0790300	37.0500031 0.8037533				36870.000 393.188		36.870 6				96.6	78.6452	52.5876	36.426	27.4097	21.9497	18.2876	15.5308
ATOM 1255 2HE2 GLN A 127 14.792 -16.648 -21.241 1.00 89.91 H									37.0800018 0.0855284	37.0800018 0.7833574				36900.000 386.007		36.900 6				96.7	78.5643	52.5333	36.398	27.3848	21.9329	18.2563	15.5268
ATOM 1256 N PHE A 128 20.494 -12.954 -25.471 1.00 85.87 N									37.1100006 0.1031017	37.1100006 0.7818602				36930.000 388.424		36.930 7				96.8	78.4764	52.4876	36.3509	27.351	21.9044	18.2381	15.5144
ATOM 1257 CA PHE A 128 21.249 -12.961 -26.725 1.00 85.87 C									37.1400032 0.0459581	37.1400032 0.7824755				36960.000 386.615		36.960 6				96.9	78.3961	52.4455	36.3167	27.3248	21.8926	18.2171	15.5303
ATOM 1258 C PHE A 128 21.700 -14.391 -27.076 1.00 85.87 C									37.1700020 0.0787564	37.1700020 0.8036533				36990.000 390.660		36.990 6				97	78.3176	52.3899	36.2627	27.2937	21.8562	18.1822	15.5147
ATOM 1259 O PHE A 128 22.084 -15.146 -26.185 1.00 85.87 O									37.2000008 0.0566739	37.2000008 0.8374034				37020.000 392.176		37.020 5				97.1	78.2422	52.3664	36.2365	27.2794	21.8473	18.1676	15.5243
ATOM 1260 CB PHE A 128 22.416 -11.966 -26.684 1.00 85.87 C									37.2300034 0.0502424	37.2300034 0.8468179				37050.000 389.602		37.050 5				97.2	78.155	52.3216	36.2031	27.272	21.8345	18.1743	15.5237
ATOM 1261 CG PHE A 128 22.011 -10.508 -26.598 1.00 85.87 C									37.2600021 0.1041245	37.2600021 0.8719432				37080.000 389.392		37.080 5				97.3	78.0927	52.2818	36.1756	27.2497	21.8303	18.1713	15.5335
ATOM 1262 CD1 PHE A 128 21.876 -9.733 -27.764 1.00 85.87 C									37.2900009 0.0690115	37.2900009 0.8460762				37110.000 392.349		37.110 4				97.4	78.005	52.2421	36.1295	27.2261	21.8014	18.1499	15.5213
ATOM 1263 CD2 PHE A 128 21.776 -9.916 -25.347 1.00 85.87 C									37.3200035 0.1143713	37.3200035 0.8178091				37140.000 389.181		37.140 7				97.5	77.9011	52.1873	36.0813	27.2051	21.7801	18.1403	15.4958
ATOM 1264 CE1 PHE A 128 21.542 -8.369 -27.669 1.00 85.87 C									37.3500023 0.0934396	37.3500023 0.8197064				37170.000 390.731		37.170 6				97.6	77.8062	52.1314	36.0474	27.1854	21.7571	18.1346	15.4793
ATOM 1265 CE2 PHE A 128 21.476 -8.549 -25.244 1.00 85.87 C									37.3800011 0.0513217	37.3800011 0.8338206				37200.000 393.805		37.200 6				97.7	77.7215	52.0718	36.018	27.1734	21.7519	18.127	15.4615
ATOM 1266 CZ PHE A 128 21.358 -7.774 -26.407 1.00 85.87 C									37.4100037 0.0339712	37.4100037 0.8201072				37230.000 391.245		37.230 7				97.8	77.6442	52.0296	36.0015	27.1531	21.7554	18.1251	15.4612
ATOM 1267 H PHE A 128 20.996 -12.976 -24.595 1.00 85.87 H									37.4400024 0.0721471	37.4400024 0.8393623				37260.000 386.826		37.260 7				97.9	77.5661	51.988	35.9749	27.133	21.7469	18.114	15.461
ATOM 1268 N PRO A 129 21.692 -14.772 -28.368 1.00 82.53 N									37.4700012 0.0797918	37.4700012 0.8313043				37290.000 390.526		37.290 6				98	77.4864	51.9358	35.9466	27.1082	21.7476	18.1063	15.4659
ATOM 1269 CA PRO A 129 21.908 -16.153 -28.817 1.00 82.53 C									37.5000000 0.0627604	37.5000000 0.8626159				37320.000 386.546		37.320 6				98.1	77.4	51.8816	35.916	27.0882	21.7494	18.1038	15.4636
ATOM 1270 C PRO A 129 23.350 -16.654 -28.660 1.00 82.53 C									37.5300026 0.0756536	37.5300026 0.8234400				37350.000 385.084		37.350 7				98.2	77.3	51.8068	35.8595	27.0561	21.7182	18.0865	15.4579
ATOM 1271 O PRO A 129 23.603 -17.851 -28.749 1.00 82.53 O									37.5600014 0.0574742	37.5600014 0.8379121				37380.000 392.710		37.380 6				98.3	77.2041	51.7645	35.811	27.0109	21.6825	18.0646	15.4451
ATOM 1272 CB PRO A 129 21.491 -16.150 -30.293 1.00 82.53 C									37.5900002 0.0585873	37.5900002 0.8066039				37410.000 391.207		37.410 7				98.4	77.1159	51.718	35.7707	26.9624	21.6673	18.0424	15.4395
ATOM 1273 CG PRO A 129 21.749 -14.711 -30.738 1.00 82.53 C									37.6200027 0.0837760	37.6200027 0.8035144				37440.000 385.582		37.440 5				98.5	77.0258	51.6509	35.71	26.9196	21.6509	18.0222	15.4263
ATOM 1274 CD PRO A 129 21.349 -13.926 -29.497 1.00 82.53 C									37.6500015 0.0666043	37.6500015 0.7899066				37470.000 387.184		37.470 7				98.6	76.9436	51.5983	35.666	26.8837	21.6288	18.0033	15.4066
ATOM 1275 N SER A 130 24.298 -15.747 -28.450 1.00 81.40 N									37.6800003 0.0358515	37.6800003 0.7993160				37500.000 385.144		37.500 5				98.7	76.8641	51.5435	35.6211	26.8506	21.5943	17.9764	15.3841
ATOM 1276 CA SER A 130 25.699 -16.041 -28.169 1.00 81.40 C									37.7100029 0.0710632	37.7100029 0.8189942				37530.000 384.189		37.530 5				98.8	76.7924	51.4825	35.5643	26.8202	21.5633	17.9558	15.3584
ATOM 1277 C SER A 130 26.195 -15.111 -27.068 1.00 81.40 C									37.7400017 0.0646801	37.7400017 0.8065695				37560.000 387.732		37.560 4				98.9	76.7118	51.4158	35.5058	26.7803	21.5261	17.9368	15.3452
ATOM 1278 O SER A 130 25.528 -14.119 -26.748 1.00 81.40 O									37.7700005 0.0653029	37.7700005 0.8276351				37590.000 387.331		37.590 7				99	76.625	51.3608	35.4569	26.7735	21.5038	17.9214	15.3319
ATOM 1279 CB SER A 130 26.537 -15.889 -29.448 1.00 81.40 C									37.8000031 0.0849113	37.8000031 0.8525786				37620.000 384.281		37.620 7				99.1	76.5401	51.2709	35.4071	26.7333	21.4827	17.9111	15.3144
ATOM 1280 OG SER A 130 26.591 -14.542 -29.890 1.00 81.40 O									37.8300018 0.0750670	37.8300018 0.8783865				37650.000 382.010		37.650 5				99.2	76.4727	51.1899	35.3637	26.6846	21.4663	17.9059	15.2941
ATOM 1281 H SER A 130 24.014 -14.786 -28.321 1.00 81.40 H									37.8600006 0.1005685	37.8600006 0.8549727				37680.000 388.149		37.680 6				99.3	76.3963	51.1292	35.3189	26.6631	21.4276	17.8966	15.2749
ATOM 1282 HG SER A 130 27.190 -14.055 -29.319 1.00 81.40 H									37.8900032 0.0986799	37.8900032 0.8144363				37710.000 382.462		37.710 6				99.4	76.318	51.0718	35.2847	26.6486	21.4002	17.8831	15.2716
ATOM 1283 N ILE A 131 27.401 -15.375 -26.548 1.00 72.72 N									37.9200020 0.0629603	37.9200020 0.8134501				37740.000 379.994		37.740 6				99.5	76.2446	51.0124	35.2465	26.6162	21.3869	17.8482	15.2654
ATOM 1284 CA ILE A 131 28.148 -14.382 -25.764 1.00 72.72 C									37.9500008 0.0792232	37.9500008 0.8032376				37770.000 384.729		37.770 4				99.6	76.1798	50.956	35.2002	26.5952	21.3644	17.8411	15.2536
ATOM 1285 C ILE A 131 28.126 -13.076 -26.544 1.00 72.72 C									37.9800034 0.0751974	37.9800034 0.8159872				37800.000 382.402		37.800 7				99.7	76.1011	50.9196	35.1703	26.5786	21.3483	17.8304	15.2507
ATOM 1286 O ILE A 131 28.476 -13.056 -27.732 1.00 72.72 O									38.0100021 0.0906659	38.0100021 0.7815032				37830.000 388.127		37.830 5				99.8	76.0092	50.8676	35.1363	26.57	21.3317	17.8252	15.2386
ATOM 1287 CB ILE A 131 29.611 -14.811 -25.509 1.00 72.72 C									38.0400009 0.0508025	38.0400009 0.7695538				37860.000 386.165		37.860 6				99.9	75.9187	50.8036	35.0963	26.5331	21.3137	17.8055	15.2308
ATOM 1288 CG1 ILE A 131 29.626 -16.092 -24.664 1.00 72.72 C									38.0700035 0.0529217	38.0700035 0.7681987				37890.000 386.047		37.890 6				100	75.8108	50.7473	35.0448	26.4932	21.2828	17.7675	15.1983
ATOM 1289 CG2 ILE A 131 30.400 -13.697 -24.792 1.00 72.72 C									38.1000023 0.0975704	38.1000023 0.7573168				37920.000 382.312		37.920 6				100.1	75.719	50.6986	35.0069	26.475	21.2613	17.7298	15.179
ATOM 1290 CD1 ILE A 131 31.013 -16.708 -24.441 1.00 72.72 C									38.1300011 0.0611566	38.1300011 0.7843183				37950.000 381.987		37.950 6				100.2	75.617	50.641	34.9682	26.4537	21.2249	17.7146	15.148
ATOM 1291 H ILE A 131 27.858 -16.244 -26.786 1.00 72.72 H									38.1600037 0.0794733	38.1600037 0.8109370				37980.000 383.389		37.980 6				100.3	75.5431	50.5942	34.9325	26.427	21.1958	17.6905	15.1237
ATOM 1292 N LYS A 132 27.667 -11.998 -25.909 1.00 70.09 N									38.1900024 0.1133231	38.1900024 0.7586110				38010.000 390.800		38.010 7				100.4	75.4787	50.5411	34.8897	26.4134	21.1748	17.6773	15.1014
ATOM 1293 CA LYS A 132 27.539 -10.722 -26.596 1.00 70.09 C									38.2200012 0.0385699	38.2200012 0.7828262				38040.000 385.645		38.040 7				100.5	75.4075	50.4998	34.8562	26.3975	21.1699	17.67	15.0813
ATOM 1294 C LYS A 132 28.925 -10.170 -26.927 1.00 70.09 C									38.2500000 0.0479262	38.2500000 0.7705923				38070.000 384.365		38.070 6				100.6	75.338	50.444	34.8199	26.3706	21.1445	17.6683	15.0673
ATOM 1295 O LYS A 132 29.613 -9.607 -26.083 1.00 70.09 O									38.2800026 0.0700447	38.2800026 0.7658952				38100.000 391.677		38.100 7				100.7	75.2579	50.3908	34.7779	26.3432	21.1366	17.6599	15.0574
ATOM 1296 CB LYS A 132 26.670 -9.755 -25.774 1.00 70.09 C									38.3100014 0.1133695	38.3100014 0.7501032				38130.000 389.557		38.130 5				100.8	75.1834	50.3224	34.7316	26.3128	21.1008	17.6329	15.051
ATOM 1297 CG LYS A 132 26.410 -8.428 -26.507 1.00 70.09 C									38.3400002 0.0856150	38.3400002 0.7226769				38160.000 389.944		38.160 5				100.9	75.1185	50.2611	34.6828	26.2792	21.0682	17.6019	15.0504
ATOM 1298 CD LYS A 132 25.671 -8.617 -27.842 1.00 70.09 C									38.3700027 0.0585398	38.3700027 0.7266058				38190.000 386.737		38.190 6				101	75.0557	50.2159	34.6402	26.2532	21.0548	17.5923	15.0464
ATOM 1299 CE LYS A 132 25.483 -7.284 -28.565 1.00 70.09 C									38.4000015 0.0603961	38.4000015 0.7530487				38220.000 389.796		38.220 5				101.1	74.9728	50.1661	34.5947	26.2397	21.0407	17.573	15.0535
ATOM 1300 NZ LYS A 132 24.975 -7.494 -29.943 1.00 70.09 N1+									38.4300003 0.0412813	38.4300003 0.7670149				38250.000 386.950		38.250 7				101.2	74.883	50.1227	34.5664	26.2202	21.0323	17.5707	15.0681
ATOM 1301 H LYS A 132 27.313 -12.097 -24.968 1.00 70.09 H									38.4600029 0.0561637	38.4600029 0.7849215				38280.000 389.116		38.280 4				101.3	74.8192	50.0821	34.5455	26.2015	21.0325	17.5832	15.0743
ATOM 1302 HZ1 LYS A 132 25.626 -8.072 -30.454 1.00 70.09 H									38.4900017 0.0787198	38.4900017 0.7739084				38310.000 390.940		38.310 7				101.4	74.7313	50.0499	34.5238	26.1703	21.0248	17.5832	15.0747
ATOM 1303 HZ2 LYS A 132 24.079 -7.961 -29.936 1.00 70.09 H									38.5200005 0.0829447	38.5200005 0.7650444				38340.000 385.007		38.340 4				101.5	74.6396	49.9974	34.4897	26.142	21.0026	17.5749	15.0581
ATOM 1304 HZ3 LYS A 132 24.908 -6.616 -30.438 1.00 70.09 H									38.5500031 0.1049315	38.5500031 0.7520066				38370.000 387.483		38.370 4				101.6	74.5458	49.9405	34.4569	26.1026	20.9771	17.5564	15.0519
ATOM 1305 N THR A 133 29.322 -10.310 -28.188 1.00 64.13 N									38.5800018 0.0524275	38.5800018 0.7300990				38400.000 382.786		38.400 5				101.7	74.4575	49.8702	34.3844	26.0519	20.9437	17.5245	15.0245
ATOM 1306 CA THR A 133 30.534 -9.696 -28.734 1.00 64.13 C									38.6100006 0.0655295	38.6100006 0.7313239				38430.000 386.234		38.430 5				101.8	74.3863	49.8316	34.3475	26.0273	20.9284	17.5168	15.0175
ATOM 1307 C THR A 133 30.242 -8.286 -29.250 1.00 64.13 C									38.6400032 0.0554051	38.6400032 0.7452981				38460.000 387.970		38.460 6				101.9	74.2952	49.7633	34.3006	25.9873	20.8882	17.502	14.9905
ATOM 1308 O THR A 133 29.144 -7.991 -29.732 1.00 64.13 O									38.6700020 0.0731986	38.6700020 0.7495414				38490.000 385.621		38.490 7				102	74.2163	49.708	34.2674	25.954	20.8703	17.497	14.9717
ATOM 1309 CB THR A 133 31.170 -10.571 -29.824 1.00 64.13 C									38.7000008 0.0914884	38.7000008 0.7574880				38520.000 388.062		38.520 7				102.1	74.1314	49.6447	34.2134	25.8897	20.8093	17.4662	14.9391
ATOM 1310 CG2 THR A 133 31.632 -11.920 -29.270 1.00 64.13 C									38.7300034 0.0428167	38.7300034 0.7887928				38550.000 390.460		38.550 6				102.2	74.034	49.5907	34.1644	25.8379	20.7668	17.4316	14.8967
ATOM 1311 OG1 THR A 133 30.248 -10.825 -30.858 1.00 64.13 O									38.7600021 0.0495985	38.7600021 0.7499623				38580.000 387.277		38.580 7				102.3	73.9471	49.5388	34.1275	25.8035	20.7318	17.4089	14.8813
ATOM 1312 H THR A 133 28.795 -10.926 -28.790 1.00 64.13 H									38.7900009 0.0283557	38.7900009 0.7488979				38610.000 387.315		38.610 7				102.4	73.8635	49.4899	34.0941	25.7875	20.7261	17.3968	14.8775
ATOM 1313 HG1 THR A 133 30.106 -10.009 -31.343 1.00 64.13 H									38.8200035 0.0809686	38.8200035 0.7549130				38640.000 384.917		38.640 4				102.5	73.7771	49.4159	34.0209	25.7547	20.6907	17.3625	14.8572
ATOM 1314 N LEU A 134 31.242 -7.412 -29.151 1.00 70.16 N									38.8500023 0.1006760	38.8500023 0.7519397				38670.000 387.443		38.670 7				102.6	73.7018	49.3652	33.9888	25.7381	20.6781	17.3375	14.8462
ATOM 1315 CA LEU A 134 31.217 -6.035 -29.659 1.00 70.16 C									38.8800011 0.0712020	38.8800011 0.7795083				38700.000 387.936		38.700 4				102.7	73.6232	49.3066	33.9539	25.7126	20.6496	17.3136	14.824
ATOM 1316 C LEU A 134 31.282 -6.056 -31.194 1.00 70.16 C									38.9100037 0.0557962	38.9100037 0.8212231				38730.000 389.494		38.730 7				102.8	73.5471	49.2759	33.9301	25.6917	20.6543	17.2991	14.8168
ATOM 1317 O LEU A 134 31.933 -6.934 -31.761 1.00 70.16 O									38.9400024 0.0737094	38.9400024 0.7828342				38760.000 384.783		38.760 6				102.9	73.4873	49.2375	33.9169	25.676	20.6443	17.2792	14.819
ATOM 1318 CB LEU A 134 32.410 -5.272 -29.065 1.00 70.16 C									38.9700012 0.0906273	38.9700012 0.7975420				38790.000 386.592		38.790 5				103	73.4294	49.1964	33.8942	25.6681	20.6498	17.261	14.8155
ATOM 1319 CG LEU A 134 32.504 -5.353 -27.530 1.00 70.16 C									39.0000000 0.0894501	39.0000000 0.7903360				38820.000 385.737		38.820 6				103.1	73.3643	49.1501	33.8631	25.6476	20.6274	17.2402	14.7995
ATOM 1320 CD1 LEU A 134 33.920 -4.979 -27.130 1.00 70.16 C									39.0300026 0.0665759	39.0300026 0.8199791				38850.000 384.877		38.850 6				103.2	73.3072	49.0914	33.8223	25.6257	20.6173	17.2322	14.7831
ATOM 1321 CD2 LEU A 134 31.486 -4.450 -26.838 1.00 70.16 C									39.0600014 0.0456444	39.0600014 0.8459657				38880.000 389.339		38.880 5				103.3	73.2429	49.0409	33.789	25.5829	20.594	17.2043	14.7869
ATOM 1322 H LEU A 134 32.110 -7.734 -28.749 1.00 70.16 H									39.0900002 0.0529336	39.0900002 0.8440687				38910.000 385.585		38.910 7				103.4	73.1796	48.9803	33.7574	25.5475	20.5765	17.1911	14.7689
ATOM 1323 N GLY A 135 30.635 -5.119 -31.887 1.00 61.75 N									39.1200027 0.0968603	39.1200027 0.8546273				38940.000 387.382		38.940 6				103.5	73.1019	48.9191	33.7272	25.4987	20.5518	17.1715	14.7379
ATOM 1324 CA GLY A 135 30.486 -5.192 -33.347 1.00 61.75 C									39.1500015 0.0709715	39.1500015 0.8396966				38970.000 389.146		38.970 6				103.6	73.0269	48.8632	33.6972	25.4739	20.5331	17.1729	14.7192
ATOM 1325 C GLY A 135 30.273 -3.825 -33.999 1.00 61.75 C									39.1800003 0.0428710	39.1800003 0.8230330				39000.000 387.195		39.000 5				103.7	72.9619	48.8017	33.6559	25.43	20.5024	17.1486	14.6858
ATOM 1326 O GLY A 135 29.906 -2.876 -33.322 1.00 61.75 O									39.2100029 0.0587287	39.2100029 0.8352770				39030.000 389.819		39.030 5				103.8	72.889	48.7322	33.5952	25.3904	20.4716	17.1194	14.661
ATOM 1327 H GLY A 135 30.239 -4.322 -31.409 1.00 61.75 H									39.2400017 0.0593036	39.2400017 0.8607541				39060.000 388.690		39.060 6				103.9	72.8198	48.6823	33.5642	25.3578	20.4474	17.1064	14.6503
ATOM 1328 N PRO A 136 30.551 -3.655 -35.304 1.00 48.99 N									39.2700005 0.0699431	39.2700005 0.8262779				39090.000 390.250		39.090 7				104	72.7406	48.6261	33.5239	25.3213	20.4219	17.0993	14.6346
ATOM 1329 CA PRO A 136 30.272 -2.399 -35.986 1.00 48.99 C									39.3000031 0.0761127	39.3000031 0.8218671				39120.000 388.732		39.120 6				104.1	72.6501	48.5679	33.4764	25.2989	20.4099	17.0879	14.6234
ATOM 1330 C PRO A 136 28.759 -2.274 -36.196 1.00 48.99 C									39.3300018 0.0366742	39.3300018 0.8120268				39150.000 388.089		39.150 6				104.2	72.5673	48.5049	33.4379	25.278	20.3945	17.0569	14.6195
ATOM 1331 O PRO A 136 28.196 -2.880 -37.103 1.00 48.99 O									39.3600006 0.0975270	39.3600006 0.7994990				39180.000 387.980		39.180 7				104.3	72.4799	48.4623	33.3992	25.2443	20.3725	17.0344	14.6031
ATOM 1332 CB PRO A 136 31.075 -2.465 -37.288 1.00 48.99 C									39.3900032 0.0489812	39.3900032 0.8191550				39210.000 388.517		39.210 5				104.4	72.4116	48.4142	33.3771	25.2309	20.3535	17.0321	14.5977
ATOM 1333 CG PRO A 136 31.133 -3.962 -37.602 1.00 48.99 C									39.4200020 0.0491363	39.4200020 0.8022333				39240.000 384.903		39.240 5				104.5	72.3281	48.3519	33.3463	25.198	20.3376	17.0044	14.579
ATOM 1334 CD PRO A 136 31.058 -4.650 -36.236 1.00 48.99 C									39.4500008 0.0535737	39.4500008 0.7933021				39270.000 389.269		39.270 5				104.6	72.2698	48.3078	33.323	25.1822	20.3301	16.9734	14.5869
ATOM 1335 N THR A 137 28.086 -1.491 -35.359 1.00 48.78 N									39.4800034 0.0698251	39.4800034 0.7714038				39300.000 384.086		39.300 5				104.7	72.2066	48.2585	33.3061	25.1619	20.3109	16.9516	14.5756
ATOM 1336 CA THR A 137 26.664 -1.164 -35.519 1.00 48.78 C									39.5100021 0.0510028	39.5100021 0.8082376				39330.000 393.027		39.330 6				104.8	72.125	48.2164	33.2809	25.1515	20.308	16.9318	14.5667
ATOM 1337 C THR A 137 26.475 -0.144 -36.642 1.00 48.78 C									39.5400009 0.0572408	39.5400009 0.7815397				39360.000 390.787		39.360 7				104.9	72.0505	48.1651	33.2415	25.1499	20.305	16.9175	14.558
ATOM 1338 O THR A 137 26.247 1.043 -36.403 1.00 48.78 O									39.5700035 0.0462721	39.5700035 0.7888834				39390.000 395.836		39.390 4				105	71.9749	48.0954	33.2002	25.1262	20.2798	16.8837	14.5481
ATOM 1339 CB THR A 137 26.075 -0.645 -34.203 1.00 48.78 C									39.6000023 0.0913667	39.6000023 0.8022988				39420.000 390.015		39.420 6				105.1	71.8958	48.0324	33.1675	25.0949	20.2625	16.8625	14.534
ATOM 1340 CG2 THR A 137 25.932 -1.746 -33.159 1.00 48.78 C									39.6300011 0.0742706	39.6300011 0.8481690				39450.000 391.283		39.450 5				105.2	71.822	47.9639	33.1332	25.078	20.2233	16.8332	14.5123
ATOM 1341 OG1 THR A 137 26.935 0.337 -33.693 1.00 48.78 O									39.6600037 0.0662758	39.6600037 0.8773330				39480.000 388.299		39.480 6				105.3	71.7598	47.9016	33.1161	25.0575	20.1988	16.8239	14.5003
ATOM 1342 H THR A 137 28.544 -1.131 -34.534 1.00 48.78 H									39.6900024 0.0562904	39.6900024 0.8664862				39510.000 391.296		39.510 6				105.4	71.7058	47.851	33.0739	25.0296	20.1842	16.8147	14.49
ATOM 1343 HG1 THR A 137 26.814 1.124 -34.229 1.00 48.78 H									39.7200012 0.0378773	39.7200012 0.8403050				39540.000 386.764		39.540 7				105.5	71.6347	47.7786	33.0247	24.9944	20.143	16.7824	14.4663
ATOM 1344 N ALA A 138 26.597 -0.591 -37.890 1.00 38.64 N									39.7500000 0.0518758	39.7500000 0.8590719				39570.000 389.205		39.570 6				105.6	71.5793	47.7483	33.0083	24.9808	20.1375	16.77	14.4664
ATOM 1345 CA ALA A 138 26.110 0.161 -39.036 1.00 38.64 C									39.7800026 0.0537735	39.7800026 0.8477507				39600.000 392.236		39.600 5				105.7	71.5049	47.7009	32.9731	24.9685	20.1235	16.7687	14.4548
ATOM 1346 C ALA A 138 24.601 -0.104 -39.178 1.00 38.64 C									39.8100014 0.0223058	39.8100014 0.8322990				39630.000 388.146		39.630 7				105.8	71.4439	47.6522	32.9339	24.9417	20.1068	16.7633	14.4514
ATOM 1347 O ALA A 138 24.201 -1.182 -39.593 1.00 38.64 O									39.8400002 0.0868800	39.8400002 0.8283466				39660.000 385.977		39.660 6				105.9	71.3745	47.5935	32.8958	24.9098	20.0758	16.7393	14.4439
ATOM 1348 CB ALA A 138 26.926 -0.214 -40.279 1.00 38.64 C									39.8700027 0.0489938	39.8700027 0.8173566				39690.000 386.369		39.690 5				106	71.318	47.5526	32.8607	24.8896	20.0486	16.7384	14.4318
ATOM 1349 H ALA A 138 26.840 -1.562 -38.025 1.00 38.64 H									39.9000015 0.0413450	39.9000015 0.8176603				39720.000 386.453		39.720 5				106.1	71.2503	47.5104	32.8178	24.8565	20.032	16.7156	14.4231
ATOM 1350 N ASN A 139 23.796 0.903 -38.828 1.00 39.73 N									39.9300003 0.0536517	39.9300003 0.8263752				39750.000 384.080		39.750 6				106.2	71.186	47.4617	32.7758	24.8353	20.022	16.7039	14.4019
ATOM 1351 CA ASN A 139 22.366 1.051 -39.125 1.00 39.73 C									39.9600029 0.0410921	39.9600029 0.8209560				39780.000 389.669		39.780 7				106.3	71.1276	47.4158	32.7365	24.8177	20.0141	16.6751	14.3875
ATOM 1352 C ASN A 139 21.415 -0.009 -38.532 1.00 39.73 C									39.9900017 0.0424495	39.9900017 0.8331544				39810.000 389.613		39.810 5				106.4	71.0558	47.365	32.6999	24.7934	19.9941	16.6643	14.3668
ATOM 1353 O ASN A 139 21.214 -1.068 -39.108 1.00 39.73 O									40.0200005 0.0413105	40.0200005 0.8283544				39840.000 390.314		39.840 5				106.5	70.9789	47.3258	32.6729	24.7742	19.9614	16.6629	14.3553
ATOM 1354 CB ASN A 139 22.197 1.202 -40.648 1.00 39.73 C									40.0500031 0.0500048	40.0500031 0.8439944				39870.000 386.968		39.870 7				106.6	70.9058	47.268	32.6353	24.7457	19.9583	16.6622	14.331
ATOM 1355 CG ASN A 139 22.979 2.367 -41.226 1.00 39.73 C									40.0800018 0.0462241	40.0800018 0.8166727				39900.000 385.789		39.900 6				106.7	70.8179	47.1967	32.5948	24.6993	19.9289	16.6323	14.3114
ATOM 1356 ND2 ASN A 139 23.210 2.369 -42.516 1.00 39.73 N									40.1100006 0.0741266	40.1100006 0.8138590				39930.000 388.614		39.930 6				106.8	70.7257	47.132	32.5543	24.6502	19.8821	16.5949	14.2779
ATOM 1357 OD1 ASN A 139 23.391 3.289 -40.539 1.00 39.73 O									40.1400032 0.0390248	40.1400032 0.7756921				39960.000 390.929		39.960 5				106.9	70.6358	47.0794	32.5343	24.6179	19.8534	16.5804	14.2441
ATOM 1358 H ASN A 139 24.255 1.729 -38.470 1.00 39.73 H									40.1700020 0.0529662	40.1700020 0.7797343				39990.000 390.633		39.990 6				107	70.5684	47.0322	32.5097	24.6028	19.8398	16.574	14.2314
ATOM 1359 1HD2 ASN A 139 23.717 3.162 -42.883 1.00 39.73 H									40.2000008 0.0502730	40.2000008 0.7549340				40020.000 389.592		40.020 7				107.1	70.5016	46.986	32.4922	24.573	19.8313	16.5596	14.2307
ATOM 1360 2HD2 ASN A 139 22.880 1.605 -43.089 1.00 39.73 H									40.2300034 0.0429587	40.2300034 0.7353784				40050.000 387.725		40.050 6				107.2	70.4448	46.9193	32.4737	24.5452	19.8053	16.5499	14.215
ATOM 1361 N ASN A 140 20.727 0.353 -37.440 1.00 42.21 N									40.2600021 0.0946239	40.2600021 0.7497593				40080.000 390.453		40.080 8				107.3	70.3747	46.8773	32.4565	24.5279	19.7797	16.5568	14.2036
ATOM 1362 CA ASN A 140 19.491 -0.294 -36.977 1.00 42.21 C									40.2900009 0.0441670	40.2900009 0.7689348				40110.000 389.757		40.110 4				107.4	70.2907	46.82	32.4251	24.5048	19.7424	16.5435	14.1885
ATOM 1363 C ASN A 140 19.532 -1.830 -36.919 1.00 42.21 C									40.3200035 0.0369603	40.3200035 0.7644717				40140.000 389.216		40.140 6				107.5	70.2199	46.7762	32.3842	24.4764	19.7154	16.5207	14.1805
ATOM 1364 O ASN A 140 18.675 -2.480 -37.512 1.00 42.21 O									40.3500023 0.0547850	40.3500023 0.8131412				40170.000 389.625		40.170 7				107.6	70.1602	46.712	32.3498	24.4483	19.6761	16.5012	14.1713
ATOM 1365 CB ASN A 140 18.296 0.225 -37.811 1.00 42.21 C									40.3800011 0.0795942	40.3800011 0.7812968				40200.000 387.917		40.200 6				107.7	70.0965	46.666	32.3114	24.4297	19.6515	16.4722	14.1627
ATOM 1366 CG ASN A 140 17.903 1.652 -37.514 1.00 42.21 C									40.4100037 0.0312244	40.4100037 0.8041211				40230.000 391.091		40.230 5				107.8	70.0397	46.6187	32.2742	24.4078	19.6269	16.4601	14.1548
ATOM 1367 ND2 ASN A 140 16.973 2.189 -38.267 1.00 42.21 N									40.4400024 0.0529363	40.4400024 0.7898149				40260.000 390.122		40.260 6				107.9	69.9857	46.5903	32.245	24.4031	19.6206	16.4502	14.1648
ATOM 1368 OD1 ASN A 140 18.403 2.292 -36.604 1.00 42.21 O									40.4700012 0.0796029	40.4700012 0.7786252				40290.000 388.700		40.290 7				108	69.9316	46.5561	32.208	24.3862	19.6003	16.4339	14.1712
ATOM 1369 H ASN A 140 20.928 1.258 -37.039 1.00 42.21 H									40.5000038 0.0578200	40.5000038 0.7579813				40320.000 387.280		40.320 6				108.1	69.8563	46.5217	32.1718	24.3542	19.5923	16.4119	14.1552
ATOM 1370 1HD2 ASN A 140 16.528 1.645 -38.993 1.00 42.21 H									40.5300026 0.1092942	40.5300026 0.7412263				40350.000 386.709		40.350 5				108.2	69.7857	46.4857	32.1422	24.3266	19.5677	16.409	14.1396
ATOM 1371 2HD2 ASN A 140 16.682 3.127 -38.032 1.00 42.21 H									40.5600014 0.0607959	40.5600014 0.7601629				40380.000 388.975		40.380 7				108.3	69.713	46.4428	32.1144	24.3101	19.548	16.3952	14.1201
ATOM 1372 N ASP A 141 20.464 -2.420 -36.160 1.00 44.04 N									40.5900002 0.0602147	40.5900002 0.7552273				40410.000 389.891		40.410 6				108.4	69.6499	46.3961	32.086	24.2804	19.5355	16.3778	14.1234
ATOM 1373 CA ASP A 141 20.421 -3.864 -35.883 1.00 44.04 C									40.6200027 0.0551640	40.6200027 0.7498050				40440.000 389.629		40.440 6				108.5	69.5782	46.3591	32.0437	24.2656	19.5261	16.3671	14.104
ATOM 1374 C ASP A 141 19.326 -4.196 -34.848 1.00 44.04 C									40.6500015 0.0539145	40.6500015 0.7449077				40470.000 386.764		40.470 5				108.6	69.5082	46.3288	32.0152	24.2491	19.5141	16.3665	14.0915
ATOM 1375 O ASP A 141 19.520 -4.371 -33.634 1.00 44.04 O									40.6800003 0.0546464	40.6800003 0.7843447				40500.000 387.134		40.500 5				108.7	69.4467	46.283	31.9815	24.2373	19.5055	16.3624	14.0767
ATOM 1376 CB ASP A 141 21.807 -4.446 -35.591 1.00 44.04 C									40.7100029 0.1018900	40.7100029 0.7853681				40530.000 390.439		40.530 7				108.8	69.3823	46.2183	31.9567	24.2174	19.493	16.357	14.0588
ATOM 1377 CG ASP A 141 21.874 -5.959 -35.855 1.00 44.04 C									40.7400017 0.0873244	40.7400017 0.8007834				40560.000 392.009		40.560 4				108.9	69.2986	46.157	31.9069	24.1847	19.4608	16.3343	14.0171
ATOM 1378 OD1 ASP A 141 21.069 -6.470 -36.660 1.00 44.04 O									40.7700005 0.0588833	40.7700005 0.8162457				40590.000 384.460		40.590 5				109	69.219	46.0821	31.8819	24.1554	19.4454	16.3272	13.998
ATOM 1379 OD2 ASP A 141 22.733 -6.597 -35.205 1.00 44.04 O1-									40.8000031 0.0501648	40.8000031 0.8199334				40620.000 385.826		40.620 7				109.1	69.1371	46.0199	31.8512	24.1237	19.429	16.3215	13.9737
ATOM 1380 H ASP A 141 21.216 -1.869 -35.769 1.00 44.04 H									40.8300018 0.0348420	40.8300018 0.8292294				40650.000 381.876		40.650 7				109.2	69.0626	45.9818	31.8111	24.0977	19.4151	16.307	13.9726
ATOM 1381 N VAL A 142 18.129 -4.159 -35.419 1.00 45.30 N									40.8600006 0.0389651	40.8600006 0.8498911				40680.000 388.194		40.680 6				109.3	68.9764	45.9312	31.7597	24.0713	19.3787	16.2817	13.9451
ATOM 1382 CA VAL A 142 16.890 -4.857 -35.131 1.00 45.30 C									40.8900032 0.0565515	40.8900032 0.8630563				40710.000 388.205		40.710 6				109.4	68.9034	45.8732	31.7325	24.0384	19.3464	16.2539	13.9343
ATOM 1383 C VAL A 142 17.220 -6.343 -34.881 1.00 45.30 C									40.9200020 0.0634091	40.9200020 0.8501280				40740.000 392.947		40.740 7				109.5	68.8275	45.8342	31.693	24.003	19.3105	16.2373	13.9197
ATOM 1384 O VAL A 142 17.838 -6.996 -35.706 1.00 45.30 O									40.9500008 0.0487062	40.9500008 0.8667331				40770.000 389.976		40.770 7				109.6	68.7591	45.7976	31.6756	23.9689	19.2918	16.22	13.9154
ATOM 1385 CB VAL A 142 16.020 -4.612 -36.406 1.00 45.30 C									40.9800034 0.0805642	40.9800034 0.8448075				40800.000 390.332		40.800 6				109.7	68.6925	45.7637	31.6523	23.938	19.2671	16.2094	13.9046
ATOM 1386 CG1 VAL A 142 14.696 -5.362 -36.503 1.00 45.30 C									41.0100021 0.1041655	41.0100021 0.8473538				40830.000 388.428		40.830 6				109.8	68.6099	45.7017	31.6207	23.8855	19.2524	16.177	13.8783
ATOM 1387 CG2 VAL A 142 15.630 -3.129 -36.555 1.00 45.30 C									41.0400009 0.0822979	41.0400009 0.8548357				40860.000 387.556		40.860 5				109.9	68.5313	45.6437	31.5777	23.8506	19.2368	16.1602	13.8616
ATOM 1388 H VAL A 142 18.178 -3.833 -36.373 1.00 45.30 H									41.0700035 0.0697472	41.0700035 0.8733569				40890.000 386.149		40.890 6				110	68.4773	45.6181	31.5574	23.8422	19.2439	16.1457	13.8659
ATOM 1389 N THR A 143 16.766 -6.893 -33.747 1.00 52.82 N									41.1000023 0.0536632	41.1000023 0.8316630				40920.000 388.119		40.920 5				110.1	68.4077	45.572	31.5262	23.8174	19.2154	16.1221	13.8538
ATOM 1390 CA THR A 143 16.402 -8.323 -33.529 1.00 52.82 C									41.1300011 0.0662237	41.1300011 0.8435425				40950.000 386.281		40.950 6				110.2	68.3458	45.5257	31.489	23.7903	19.1957	16.1067	13.8478
ATOM 1391 C THR A 143 17.379 -9.405 -33.035 1.00 52.82 C									41.1600037 0.0762196	41.1600037 0.8434930				40980.000 388.170		40.980 6				110.3	68.2656	45.4699	31.4598	23.7546	19.1904	16.0803	13.8335
ATOM 1392 O THR A 143 16.912 -10.526 -32.845 1.00 52.82 O									41.1900024 0.1023705	41.1900024 0.8487241				41010.000 386.917		41.010 5				110.4	68.2045	45.4289	31.4268	23.7344	19.1797	16.0469	13.8118
ATOM 1393 CB THR A 143 15.533 -8.908 -34.664 1.00 52.82 C									41.2200012 0.0563235	41.2200012 0.7958845				41040.000 384.675		41.040 5				110.5	68.1399	45.3667	31.3843	23.705	19.14	16.005	13.7958
ATOM 1394 CG2 THR A 143 14.212 -8.160 -34.821 1.00 52.82 C									41.2500038 0.0786815	41.2500038 0.7951140				41070.000 386.949		41.070 6				110.6	68.0791	45.32	31.3471	23.6903	19.1124	15.9739	13.7831
ATOM 1395 OG1 THR A 143 16.213 -9.004 -35.894 1.00 52.82 O									41.2800026 0.0408925	41.2800026 0.8355871				41100.000 384.788		41.100 6				110.7	68.0038	45.2937	31.314	23.6636	19.0824	15.9391	13.7629
ATOM 1396 H THR A 143 16.338 -6.243 -33.103 1.00 52.82 H									41.3100014 0.0430805	41.3100014 0.8664196				41130.000 382.398		41.130 6				110.8	67.9571	45.2614	31.2974	23.6615	19.0823	15.9331	13.7451
ATOM 1397 HG1 THR A 143 16.862 -8.300 -35.957 1.00 52.82 H									41.3400002 0.0898350	41.3400002 0.8360155				41160.000 386.274		41.160 5				110.9	67.8909	45.2308	31.2777	23.6442	19.0892	15.9252	13.741
ATOM 1398 N THR A 144 18.657 -9.175 -32.703 1.00 67.21 N									41.3700027 0.0652758	41.3700027 0.8304977				41190.000 386.513		41.190 5				111	67.8457	45.2008	31.2408	23.6304	19.0764	15.92	13.7527
ATOM 1399 CA THR A 144 19.443 -10.326 -32.168 1.00 67.21 C									41.4000015 0.0673197	41.4000015 0.8176714				41220.000 389.612		41.220 7				111.1	67.7939	45.1636	31.2259	23.6169	19.0596	15.9097	13.7495
ATOM 1400 C THR A 144 19.057 -10.749 -30.746 1.00 67.21 C									41.4300003 0.0318578	41.4300003 0.8199735				41250.000 390.938		41.250 5				111.2	67.7346	45.1267	31.2018	23.5996	19.0425	15.8946	13.742
ATOM 1401 O THR A 144 19.084 -11.938 -30.443 1.00 67.21 O									41.4600029 0.0549102	41.4600029 0.7986065				41280.000 389.850		41.280 6				111.3	67.659	45.079	31.1669	23.5672	19.0245	15.8711	13.7216
ATOM 1402 CB THR A 144 20.961 -10.166 -32.280 1.00 67.21 C									41.4900017 0.0532267	41.4900017 0.8546732				41310.000 388.986		41.310 5				111.4	67.5815	45.0286	31.1336	23.5331	19.0032	15.853	13.7025
ATOM 1403 CG2 THR A 144 21.407 -10.218 -33.739 1.00 67.21 C									41.5200005 0.0912836	41.5200005 0.9149951				41340.000 389.462		41.340 6				111.5	67.5109	45.0067	31.1089	23.5118	18.9824	15.837	13.6965
ATOM 1404 OG1 THR A 144 21.416 -8.935 -31.763 1.00 67.21 O									41.5500031 0.0797505	41.5500031 0.9056437				41370.000 392.461		41.370 7				111.6	67.4428	44.9692	31.0877	23.5026	18.9583	15.8376	13.6811
ATOM 1405 H THR A 144 19.103 -8.304 -32.951 1.00 67.21 H									41.5800018 0.0886433	41.5800018 0.9053717				41400.000 390.224		41.400 7				111.7	67.3557	44.9303	31.051	23.4773	18.9301	15.836	13.6769
ATOM 1406 HG1 THR A 144 21.627 -8.422 -32.547 1.00 67.21 H									41.6100006 0.0730062	41.6100006 0.8991753				41430.000 387.580		41.430 4				111.8	67.2827	44.886	31.0105	23.4634	18.9227	15.8226	13.6876
ATOM 1407 N GLY A 145 18.683 -9.811 -29.872 1.00 72.10 N									41.6400032 0.0709415	41.6400032 0.9085708				41460.000 391.888		41.460 6				111.9	67.1977	44.8349	30.9791	23.4311	18.9059	15.7885	13.6755
ATOM 1408 CA GLY A 145 18.200 -10.128 -28.523 1.00 72.10 C									41.6700020 0.0540628	41.6700020 0.9033358				41490.000 399.206		41.490 5				112	67.1146	44.7792	30.9314	23.39	18.8884	15.7534	13.6421
ATOM 1409 C GLY A 145 16.735 -10.564 -28.542 1.00 72.10 C									41.7000008 0.0794742	41.7000008 0.9014683				41520.000 389.919		41.520 5				112.1	67.05	44.7272	30.8864	23.3727	18.8898	15.7389	13.6269
ATOM 1410 O GLY A 145 15.894 -9.847 -29.084 1.00 72.10 O									41.7300034 0.0832475	41.7300034 0.9002177				41550.000 393.710		41.550 6				112.2	66.976	44.6726	30.8414	23.3379	18.8846	15.7192	13.6078
ATOM 1411 H GLY A 145 18.602 -8.861 -30.202 1.00 72.10 H									41.7600021 0.0535971	41.7600021 0.8990318				41580.000 395.193		41.580 5				112.3	66.9128	44.6227	30.7971	23.3189	18.8638	15.7066	13.5876
ATOM 1412 N ARG A 146 16.433 -11.717 -27.940 1.00 82.88 N									41.7900009 0.0515800	41.7900009 0.8651643				41610.000 393.000		41.610 4				112.4	66.8534	44.5781	30.774	23.3075	18.8559	15.7009	13.5907
ATOM 1413 CA ARG A 146 15.069 -12.216 -27.706 1.00 82.88 C									41.8200035 0.0585454	41.8200035 0.8603493				41640.000 398.554		41.640 6				112.5	66.7972	44.5363	30.7425	23.3049	18.8475	15.6962	13.5855
ATOM 1414 C ARG A 146 14.644 -11.901 -26.270 1.00 82.88 C									41.8500023 0.0724356	41.8500023 0.8718464				41670.000 392.715		41.670 4				112.6	66.7232	44.492	30.712	23.2875	18.8514	15.6993	13.5881
ATOM 1415 O ARG A 146 15.509 -11.698 -25.420 1.00 82.88 O									41.8800011 0.0473904	41.8800011 0.8815273				41700.000 392.636		41.700 4				112.7	66.6565	44.436	30.6615	23.2544	18.8308	15.6724	13.5731
ATOM 1416 CB ARG A 146 15.007 -13.725 -27.994 1.00 82.88 C									41.9100037 0.0353711	41.9100037 0.8708754				41730.000 393.193		41.730 6				112.8	66.6068	44.4129	30.6334	23.2233	18.8209	15.6837	13.5649
ATOM 1417 CG ARG A 146 15.377 -14.056 -29.449 1.00 82.88 C									41.9400024 0.0955327	41.9400024 0.8415041				41760.000 396.900		41.760 6				112.9	66.5433	44.3685	30.5934	23.1984	18.8066	15.6616	13.5401
ATOM 1418 CD ARG A 146 15.311 -15.567 -29.688 1.00 82.88 C									41.9700012 0.0608737	41.9700012 0.8360031				41790.000 395.953		41.790 6				113	66.4755	44.327	30.5694	23.1777	18.7944	15.6633	13.5334
ATOM 1419 NE ARG A 146 15.743 -15.909 -31.057 1.00 82.88 N									42.0000038 0.0769632	42.0000038 0.8515874				41820.000 392.075		41.820 6				113.1	66.4037	44.284	30.5408	23.1484	18.7689	15.6555	13.5218
ATOM 1420 CZ ARG A 146 15.832 -17.126 -31.563 1.00 82.88 C									42.0300026 0.0796729	42.0300026 0.8276644				41850.000 390.092		41.850 6				113.2	66.3227	44.2368	30.5168	23.1124	18.7338	15.6397	13.4924
ATOM 1421 NH1 ARG A 146 15.527 -18.186 -30.866 1.00 82.88 N1+									42.0600014 0.0593125	42.0600014 0.7864923				41880.000 389.942		41.880 5				113.3	66.259	44.1908	30.4966	23.0965	18.727	15.6344	13.472
ATOM 1422 NH2 ARG A 146 16.231 -17.300 -32.792 1.00 82.88 N									42.0900002 0.0734712	42.0900002 0.8069081				41910.000 392.878		41.910 6				113.4	66.2018	44.1469	30.4862	23.0768	18.7388	15.6319	13.4709
ATOM 1423 H ARG A 146 17.183 -12.218 -27.486 1.00 82.88 H									42.1200027 0.0701862	42.1200027 0.8085602				41940.000 390.193		41.940 6				113.5	66.1347	44.0746	30.4441	23.0415	18.7107	15.6109	13.4643
ATOM 1424 HE ARG A 146 15.994 -15.134 -31.653 1.00 82.88 H									42.1500015 0.0799762	42.1500015 0.8034340				41970.000 390.917		41.970 5				113.6	66.0567	44.0244	30.4323	23.0139	18.6905	15.6042	13.4607
ATOM 1425 1HH1 ARG A 146 15.218 -18.060 -29.913 1.00 82.88 H									42.1800003 0.0813212	42.1800003 0.8157701				42000.000 393.823		42.000 6				113.7	65.9979	43.9801	30.402	22.988	18.6581	15.5907	13.4507
ATOM 1426 2HH1 ARG A 146 15.592 -19.113 -31.261 1.00 82.88 H									42.2100029 0.0809461	42.2100029 0.8309433				42030.000 392.529		42.030 5				113.8	65.9413	43.9386	30.3844	22.9832	18.6556	15.6041	13.4582
ATOM 1427 1HH2 ARG A 146 16.451 -16.498 -33.366 1.00 82.88 H									42.2400017 0.0479828	42.2400017 0.8534741				42060.000 395.580		42.060 6				113.9	65.8617	43.8851	30.3538	22.959	18.6299	15.5898	13.453
ATOM 1428 2HH2 ARG A 146 16.279 -18.231 -33.181 1.00 82.88 H									42.2700005 0.0626634	42.2700005 0.8504454				42090.000 394.103		42.090 4				114	65.8005	43.8455	30.3234	22.9304	18.6005	15.5872	13.4499
ATOM 1429 N ASN A 147 13.333 -11.866 -26.018 1.00 84.25 N									42.3000031 0.0956968	42.3000031 0.8283712				42120.000 389.694		42.120 5				114.1	65.7457	43.822	30.2914	22.9052	18.5852	15.5871	13.4389
ATOM 1430 CA ASN A 147 12.735 -11.729 -24.681 1.00 84.25 C									42.3300018 0.0660780	42.3300018 0.8217515				42150.000 390.773		42.150 6				114.2	65.7075	43.7882	30.2721	22.8836	18.5867	15.5902	13.4443
ATOM 1431 C ASN A 147 13.425 -10.655 -23.824 1.00 84.25 C									42.3600006 0.0777419	42.3600006 0.7988391				42180.000 393.970		42.180 5				114.3	65.6603	43.7417	30.2495	22.8687	18.5892	15.5798	13.4664
ATOM 1432 O ASN A 147 14.027 -10.960 -22.800 1.00 84.25 O									42.3900032 0.0662724	42.3900032 0.8092103				42210.000 393.396		42.210 6				114.4	65.6144	43.7079	30.2177	22.8479	18.5727	15.577	13.4673
ATOM 1433 CB ASN A 147 12.732 -13.104 -23.994 1.00 84.25 C									42.4200020 0.0623952	42.4200020 0.8297241				42240.000 394.912		42.240 6				114.5	65.5545	43.6802	30.1861	22.8213	18.547	15.5658	13.4538
ATOM 1434 CG ASN A 147 12.011 -14.180 -24.776 1.00 84.25 C									42.4500008 0.0645017	42.4500008 0.8409482				42270.000 392.895		42.270 6				114.6	65.4933	43.6407	30.1681	22.8083	18.5415	15.57	13.4457
ATOM 1435 ND2 ASN A 147 12.376 -15.420 -24.564 1.00 84.25 N									42.4800034 0.0505519	42.4800034 0.8541358				42300.000 393.275		42.300 6				114.7	65.4351	43.6056	30.1422	22.7774	18.5148	15.5519	13.4318
ATOM 1436 OD1 ASN A 147 11.162 -13.926 -25.614 1.00 84.25 O									42.5100021 0.0759963	42.5100021 0.8682508				42330.000 389.126		42.330 7				114.8	65.4046	43.569	30.1107	22.759	18.4947	15.5373	13.4266
ATOM 1437 H ASN A 147 12.696 -12.100 -26.766 1.00 84.25 H									42.5400009 0.0430682	42.5400009 0.8682894				42360.000 393.809		42.360 7				114.9	65.3685	43.5633	30.1021	22.7467	18.4872	15.5302	13.4178
ATOM 1438 1HD2 ASN A 147 13.164 -15.603 -23.959 1.00 84.25 H									42.5700035 0.0232791	42.5700035 0.8401633				42390.000 389.789		42.390 6				115	65.3031	43.5251	30.0602	22.7293	18.4703	15.5235	13.4077
ATOM 1439 2HD2 ASN A 147 11.838 -16.148 -25.011 1.00 84.25 H									42.6000023 0.0264318	42.6000023 0.8768850				42420.000 392.440		42.420 6				115.1	65.2423	43.4927	30.0182	22.7139	18.4719	15.5028	13.4038
ATOM 1440 N CYS A 148 13.440 -9.407 -24.286 1.00 86.29 N									42.6300011 0.0764568	42.6300011 0.8552956				42450.000 387.290		42.450 7				115.2	65.1888	43.4428	29.9727	22.6892	18.4498	15.4798	13.4031
ATOM 1441 CA CYS A 148 14.135 -8.344 -23.568 1.00 86.29 C									42.6600037 0.0641311	42.6600037 0.8390886				42480.000 388.431		42.480 5				115.3	65.1168	43.3959	29.9316	22.661	18.4288	15.4619	13.3882
ATOM 1442 C CYS A 148 13.392 -7.963 -22.284 1.00 86.29 C									42.6900024 0.0347249	42.6900024 0.8371816				42510.000 392.468		42.510 6				115.4	65.0342	43.3455	29.8898	22.6355	18.3976	15.4424	13.3596
ATOM 1443 O CYS A 148 12.221 -7.614 -22.354 1.00 86.29 O									42.7200012 0.0486066	42.7200012 0.8446419				42540.000 393.079		42.540 4				115.5	64.966	43.2968	29.8528	22.6061	18.374	15.4047	13.3463
ATOM 1444 CB CYS A 148 14.313 -7.134 -24.482 1.00 86.29 C									42.7500038 0.0272072	42.7500038 0.8642289				42570.000 394.982		42.570 7				115.6	64.9255	43.2526	29.8168	22.574	18.3391	15.3714	13.3427
ATOM 1445 SG CYS A 148 15.365 -7.412 -25.933 1.00 86.29 S									42.7800026 0.0488007	42.7800026 0.8992836				42600.000 387.500		42.600 5				115.7	64.8696	43.2198	29.8007	22.5498	18.3294	15.356	13.3222
ATOM 1446 H CYS A 148 12.886 -9.169 -25.097 1.00 86.29 H									42.8100014 0.0450821	42.8100014 0.8796209				42630.000 391.867		42.630 4				115.8	64.8086	43.1764	29.7656	22.5332	18.3087	15.3435	13.3167
ATOM 1447 N LEU A 149 14.102 -7.957 -21.153 1.00 84.40 N									42.8400002 0.0437344	42.8400002 0.8393736				42660.000 388.788		42.660 5				115.9	64.7207	43.1075	29.7264	22.5063	18.2635	15.3166	13.2835
ATOM 1448 CA LEU A 149 13.628 -7.347 -19.907 1.00 84.40 C									42.8700027 0.0518247	42.8700027 0.8450229				42690.000 391.923		42.690 5				116	64.6601	43.0665	29.7054	22.4743	18.2371	15.2962	13.2871
ATOM 1449 C LEU A 149 13.602 -5.821 -20.039 1.00 84.40 C									42.9000015 0.0612605	42.9000015 0.8525677				42720.000 387.710		42.720 4				116.1	64.6001	43.0321	29.6744	22.4458	18.2261	15.2831	13.2702
ATOM 1450 O LEU A 149 12.701 -5.153 -19.555 1.00 84.40 O									42.9300003 0.0290742	42.9300003 0.8646462				42750.000 386.567		42.750 4				116.2	64.5543	42.9992	29.6622	22.4207	18.2089	15.2712	13.2597
ATOM 1451 CB LEU A 149 14.570 -7.771 -18.764 1.00 84.40 C									42.9600029 0.0822722	42.9600029 0.8740471				42780.000 389.053		42.780 4				116.3	64.4943	42.9477	29.6233	22.4015	18.176	15.2558	13.2458
ATOM 1452 CG LEU A 149 14.127 -7.270 -17.374 1.00 84.40 C									42.9900017 0.0733955	42.9900017 0.8955935				42810.000 390.266		42.810 5				116.4	64.4456	42.9287	29.6169	22.3998	18.1669	15.2578	13.2399
ATOM 1453 CD1 LEU A 149 12.872 -7.998 -16.895 1.00 84.40 C									43.0200005 0.0810117	43.0200005 0.9196337				42840.000 385.774		42.840 6				116.5	64.4093	42.902	29.5838	22.3897	18.1557	15.2595	13.2354
ATOM 1454 CD2 LEU A 149 15.249 -7.511 -16.366 1.00 84.40 C									43.0500031 0.0500911	43.0500031 0.8893023				42870.000 389.147		42.870 5				116.6	64.3571	42.8843	29.5521	22.3784	18.1387	15.247	13.2253
ATOM 1455 H LEU A 149 15.073 -8.230 -21.196 1.00 84.40 H									43.0800018 0.0936822	43.0800018 0.8973843				42900.000 387.590		42.900 5				116.7	64.274	42.832	29.5017	22.3545	18.1223	15.2421	13.2148
ATOM 1456 N PHE A 150 14.605 -5.268 -20.723 1.00 85.00 N									43.1100006 0.0761365	43.1100006 0.8885998				42930.000 384.523		42.930 6				116.8	64.2071	42.7893	29.4651	22.3292	18.1099	15.2196	13.2066
ATOM 1457 CA PHE A 150 14.697 -3.837 -20.967 1.00 85.00 C									43.1400032 0.0435328	43.1400032 0.9147217				42960.000 387.994		42.960 6				116.9	64.1465	42.7381	29.4308	22.312	18.0987	15.2028	13.2094
ATOM 1458 C PHE A 150 15.246 -3.568 -22.361 1.00 85.00 C									43.1700020 0.0545169	43.1700020 0.8657186				42990.000 392.933		42.990 5				117	64.0875	42.7019	29.4208	22.2925	18.0808	15.1992	13.2054
ATOM 1459 O PHE A 150 16.246 -4.156 -22.778 1.00 85.00 O									43.2000008 0.0429214	43.2000008 0.8491604				43020.000 389.758		43.020 4				117.1	64.023	42.6525	29.4008	22.2701	18.0502	15.1987	13.1936
ATOM 1460 CB PHE A 150 15.566 -3.186 -19.891 1.00 85.00 C									43.2300034 0.0403600	43.2300034 0.8760324				43050.000 389.640		43.050 4				117.2	63.964	42.5981	29.3838	22.2393	18.0277	15.1839	13.1929
ATOM 1461 CG PHE A 150 15.478 -1.677 -19.897 1.00 85.00 C									43.2600021 0.0159244	43.2600021 0.8708629				43080.000 391.717		43.080 5				117.3	63.8955	42.5457	29.3447	22.2044	17.9955	15.1612	13.1794
ATOM 1462 CD1 PHE A 150 16.418 -0.907 -20.607 1.00 85.00 C									43.2900009 0.0461329	43.2900009 0.8662781				43110.000 393.049		43.110 5				117.4	63.83	42.5056	29.319	22.1866	17.9809	15.1424	13.1637
ATOM 1463 CD2 PHE A 150 14.445 -1.042 -19.186 1.00 85.00 C									43.3200035 0.0542916	43.3200035 0.8517053				43140.000 383.088		43.140 5				117.5	63.7754	42.4663	29.3042	22.1656	17.9591	15.1323	13.15
ATOM 1464 CE1 PHE A 150 16.356 0.497 -20.552 1.00 85.00 C									43.3500023 0.0707471	43.3500023 0.8655747				43170.000 386.518		43.170 5				117.6	63.7158	42.4219	29.2892	22.1436	17.9463	15.1301	13.1341
ATOM 1465 CE2 PHE A 150 14.399 0.360 -19.113 1.00 85.00 C									43.3800011 0.0577136	43.3800011 0.8950590				43200.000 393.324		43.200 6				117.7	63.6629	42.3741	29.2777	22.1144	17.9377	15.1228	13.1288
ATOM 1466 CZ PHE A 150 15.369 1.128 -19.776 1.00 85.00 C									43.4100037 0.0433571	43.4100037 0.8571553				43230.000 389.346		43.230 4				117.8	63.6044	42.3242	29.2521	22.0867	17.9091	15.1108	13.1004
ATOM 1467 H PHE A 150 15.322 -5.877 -21.090 1.00 85.00 H									43.4400024 0.0410156	43.4400024 0.8787630				43260.000 393.176		43.260 4				117.9	63.555	42.3034	29.233	22.066	17.8975	15.1103	13.0885
ATOM 1468 N ASN A 151 14.606 -2.666 -23.099 1.00 86.98 N									43.4700012 0.0750788	43.4700012 0.8761987				43290.000 393.012		43.290 4				118	63.5006	42.2791	29.2089	22.0431	17.8945	15.1103	13.0642
ATOM 1469 CA ASN A 151 15.048 -2.257 -24.428 1.00 86.98 C									43.5000038 0.0623047	43.5000038 0.8567418				43320.000 396.807		43.320 4				118.1	63.4429	42.2529	29.1848	22.0378	17.887	15.0971	13.0615
ATOM 1470 C ASN A 151 14.587 -0.821 -24.700 1.00 86.98 C									43.5300026 0.0438598	43.5300026 0.8665438				43350.000 393.587		43.350 7				118.2	63.3891	42.2	29.159	22.0222	17.874	15.0777	13.0475
ATOM 1471 O ASN A 151 13.696 -0.587 -25.517 1.00 86.98 O									43.5600014 0.0559915	43.5600014 0.8502011				43380.000 395.720		43.380 5				118.3	63.3358	42.185	29.1501	22.0133	17.868	15.0776	13.0415
ATOM 1472 CB ASN A 151 14.526 -3.285 -25.452 1.00 86.98 C									43.5900040 0.0818504	43.5900040 0.8820422				43410.000 393.085		43.410 3				118.4	63.2685	42.1434	29.1092	21.9984	17.8611	15.0789	13.0389
ATOM 1473 CG ASN A 151 15.051 -3.101 -26.864 1.00 86.98 C									43.6200027 0.0545402	43.6200027 0.8476402				43440.000 391.709		43.440 5				118.5	63.1974	42.088	29.0646	21.9754	17.8492	15.0644	13.0218
ATOM 1474 ND2 ASN A 151 14.508 -3.838 -27.802 1.00 86.98 N									43.6500015 0.0597938	43.6500015 0.8175264				43470.000 392.292		43.470 4				118.6	63.135	42.0535	29.0343	21.9529	17.8413	15.0509	13.024
ATOM 1475 OD1 ASN A 151 15.931 -2.306 -27.179 1.00 86.98 O									43.6800003 0.0388634	43.6800003 0.8159548				43500.000 393.302		43.500 4				118.7	63.0866	42.0186	28.9979	21.9242	17.8277	15.0358	13.0131
ATOM 1476 H ASN A 151 13.774 -2.247 -22.711 1.00 86.98 H									43.7100029 0.0390742	43.7100029 0.8124417				43530.000 391.286		43.530 5				118.8	63.0337	41.9785	28.9673	21.9004	17.8099	15.0272	13.016
ATOM 1477 1HD2 ASN A 151 13.763 -4.470 -27.548 1.00 86.98 H									43.7400017 0.0462220	43.7400017 0.8204060				43560.000 391.836		43.560 4				118.9	62.9963	41.94	28.9441	21.889	17.8192	15.0244	13.0167
ATOM 1478 2HD2 ASN A 151 14.814 -3.743 -28.760 1.00 86.98 H									43.7700005 0.0474085	43.7700005 0.8375204				43590.000 394.977		43.590 5				119	62.9587	41.8855	28.9084	21.8599	17.7938	15.0101	12.9973
ATOM 1479 N LYS A 152 15.190 0.151 -24.010 1.00 83.50 N									43.8000031 0.0553348	43.8000031 0.8195867				43620.000 391.335		43.620 4				119.1	62.9258	41.867	28.8933	21.8649	17.7952	15.0061	13.0054
ATOM 1480 CA LYS A 152 14.870 1.579 -24.165 1.00 83.50 C									43.8300018 0.0436889	43.8300018 0.8050050				43650.000 390.157		43.650 6				119.2	62.8777	41.8368	28.8685	21.8421	17.7848	14.9952	12.9793
ATOM 1481 C LYS A 152 16.121 2.395 -24.498 1.00 83.50 C									43.8600006 0.0454649	43.8600006 0.8479454				43680.000 393.197		43.680 5				119.3	62.8222	41.8046	28.8507	21.8288	17.7879	14.989	12.9817
ATOM 1482 O LYS A 152 17.263 1.960 -24.323 1.00 83.50 O									43.8900032 0.0455009	43.8900032 0.8688680				43710.000 390.487		43.710 5				119.4	62.7751	41.7773	28.8248	21.8088	17.7735	14.9766	12.9659
ATOM 1483 CB LYS A 152 14.087 2.126 -22.945 1.00 83.50 C									43.9200020 0.0182657	43.9200020 0.8507746				43740.000 389.635		43.740 4				119.5	62.736	41.7238	28.7865	21.7887	17.7536	14.9635	12.9605
ATOM 1484 CG LYS A 152 12.740 1.409 -22.671 1.00 83.50 C									43.9500008 0.0548899	43.9500008 0.8354315				43770.000 390.517		43.770 6				119.6	62.6846	41.6789	28.7629	21.7686	17.7287	14.9603	12.9353
ATOM 1485 CD LYS A 152 11.886 2.065 -21.554 1.00 83.50 C									43.9800034 0.0478045	43.9800034 0.8301061				43800.000 386.998		43.800 4				119.7	62.6381	41.6302	28.7285	21.7633	17.7124	14.9558	12.9326
ATOM 1486 CE LYS A 152 10.497 1.396 -21.423 1.00 83.50 C									44.0100021 0.0478231	44.0100021 0.8510516				43830.000 385.889		43.830 5				119.8	62.5829	41.5909	28.6934	21.7444	17.6942	14.9418	12.9241
ATOM 1487 NZ LYS A 152 9.593 2.000 -20.396 1.00 83.50 N1+									44.0400009 0.0382382	44.0400009 0.8448309				43860.000 384.997		43.860 6				119.9	62.531	41.5566	28.6483	21.7224	17.6741	14.9202	12.8988
ATOM 1488 H LYS A 152 15.922 -0.106 -23.364 1.00 83.50 H									44.0700035 0.0185815	44.0700035 0.8339231				43890.000 384.815		43.890 6				120	62.4795	41.5295	28.6311	21.6907	17.6577	14.9015	12.8767
ATOM 1489 HZ1 LYS A 152 8.693 1.541 -20.406 1.00 83.50 H									44.1000023 0.0181906	44.1000023 0.8315884				43920.000 390.157		43.920 5				120.1	62.4095	41.4906	28.5993	21.6759	17.6405	14.885	12.8683
ATOM 1490 HZ2 LYS A 152 9.850 1.853 -19.430 1.00 83.50 H									44.1300011 0.0498643	44.1300011 0.8587958				43950.000 394.118		43.950 5				120.2	62.35	41.4469	28.5595	21.6491	17.6118	14.8612	12.8456
ATOM 1491 HZ3 LYS A 152 9.376 2.978 -20.523 1.00 83.50 H									44.1600037 0.0379022	44.1600037 0.8389776				43980.000 392.747		43.980 5				120.3	62.2858	41.3736	28.5203	21.6201	17.5916	14.838	12.8298
ATOM 1492 N ALA A 153 15.898 3.570 -25.078 1.00 84.09 N									44.1900024 0.0452985	44.1900024 0.8663840				44010.000 394.143		44.010 6				120.4	62.221	41.3342	28.4935	21.5852	17.5623	14.817	12.8074
ATOM 1493 CA ALA A 153 16.946 4.569 -25.238 1.00 84.09 C									44.2200012 0.0736277	44.2200012 0.8555773				44040.000 391.056		44.040 5				120.5	62.1714	41.3153	28.4704	21.5665	17.5681	14.8199	12.795
ATOM 1494 C ALA A 153 17.030 5.385 -23.944 1.00 84.09 C									44.2500038 0.0485017	44.2500038 0.8383309				44070.000 385.469		44.070 6				120.6	62.1225	41.2965	28.4484	21.5506	17.5771	14.8091	12.7753
ATOM 1495 O ALA A 153 16.001 5.835 -23.452 1.00 84.09 O									44.2800026 0.0472813	44.2800026 0.8794596				44100.000 387.915		44.100 4				120.7	62.0589	41.2552	28.4125	21.5202	17.561	14.7717	12.7486
ATOM 1496 CB ALA A 153 16.646 5.437 -26.466 1.00 84.09 C									44.3100014 0.0495827	44.3100014 0.8745206				44130.000 391.156		44.130 5				120.8	62.0045	41.2201	28.4013	21.5011	17.5514	14.7574	12.7429
ATOM 1497 H ALA A 153 14.949 3.915 -25.056 1.00 84.09 H									44.3400040 0.0285776	44.3400040 0.8831919				44160.000 388.792		44.160 5				120.9	61.9482	41.1869	28.3835	21.4941	17.5232	14.7542	12.7293
ATOM 1498 N ILE A 154 18.237 5.566 -23.418 1.00 83.55 N									44.3700027 0.0446011	44.3700027 0.8766744				44190.000 391.014		44.190 5				121	61.8987	41.145	28.3735	21.4919	17.5176	14.7628	12.7309
ATOM 1499 CA ILE A 154 18.510 6.384 -22.236 1.00 83.55 C									44.4000015 0.0878339	44.4000015 0.8913434				44220.000 394.172		44.220 4				121.1	61.8511	41.0988	28.3442	21.4871	17.507	14.7494	12.737
ATOM 1500 C ILE A 154 19.323 7.620 -22.644 1.00 83.55 C									44.4300003 0.0628712	44.4300003 0.8897898				44250.000 394.243		44.250 5				121.2	61.7833	41.0666	28.3023	21.4588	17.4903	14.7307	12.7268
ATOM 1501 O ILE A 154 20.162 7.520 -23.553 1.00 83.55 O									44.4600029 0.0486034	44.4600029 0.9031494				44280.000 394.904		44.280 5				121.3	61.7448	41.0406	28.2872	21.4495	17.4839	14.7403	12.7315
ATOM 1502 CB ILE A 154 19.186 5.566 -21.111 1.00 83.55 C									44.4900017 0.0193103	44.4900017 0.8970106				44310.000 395.656		44.310 6				121.4	61.7064	40.9971	28.2618	21.4511	17.4765	14.7404	12.7337
ATOM 1503 CG1 ILE A 154 20.548 4.969 -21.535 1.00 83.55 C									44.5200005 0.0245375	44.5200005 0.8950191				44340.000 391.630		44.340 5				121.5	61.6536	40.9651	28.2325	21.4363	17.4542	14.7306	12.7284
ATOM 1504 CG2 ILE A 154 18.216 4.475 -20.618 1.00 83.55 C									44.5500031 0.0378680	44.5500031 0.8574657				44370.000 394.363		44.370 4				121.6	61.6138	40.9351	28.2116	21.4257	17.4332	14.7138	12.7173
ATOM 1505 CD1 ILE A 154 21.286 4.264 -20.391 1.00 83.55 C									44.5800018 0.0525488	44.5800018 0.8003860				44400.000 394.006		44.400 6				121.7	61.5651	40.9113	28.1926	21.3983	17.4112	14.7038	12.7231
ATOM 1506 H ILE A 154 19.038 5.179 -23.896 1.00 83.55 H									44.6100006 0.0735104	44.6100006 0.8251465				44430.000 389.918		44.430 5				121.8	61.529	40.8922	28.1763	21.3844	17.4188	14.7029	12.7305
ATOM 1507 N PRO A 155 19.105 8.789 -22.020 1.00 81.53 N									44.6400032 0.0375160	44.6400032 0.8521178				44460.000 397.339		44.460 4				121.9	61.4627	40.8552	28.1384	21.3662	17.405	14.6691	12.7218
ATOM 1508 CA PRO A 155 19.965 9.948 -22.222 1.00 81.53 C									44.6700020 0.0869019	44.6700020 0.8443665				44490.000 392.905		44.490 5				122	61.401	40.7997	28.1071	21.3435	17.3824	14.6339	12.7302
ATOM 1509 C PRO A 155 21.417 9.601 -21.874 1.00 81.53 C									44.7000008 0.0699015	44.7000008 0.8296561				44520.000 399.827		44.520 4				122.1	61.3508	40.7693	28.081	21.321	17.3609	14.6103	12.7269
ATOM 1510 O PRO A 155 21.696 8.994 -20.841 1.00 81.53 O									44.7300034 0.0862863	44.7300034 0.8093172				44550.000 393.367		44.550 3				122.2	61.3047	40.7393	28.0643	21.3032	17.3488	14.6028	12.7212
ATOM 1511 CB PRO A 155 19.397 11.054 -21.326 1.00 81.53 C									44.7600021 0.0874802	44.7600021 0.8286977				44580.000 389.997		44.580 5				122.3	61.2728	40.7203	28.0598	21.3038	17.3605	14.5925	12.7258
ATOM 1512 CG PRO A 155 17.944 10.635 -21.105 1.00 81.53 C									44.7900009 0.1079661	44.7900009 0.8234748				44610.000 394.135		44.610 4				122.4	61.2202	40.6798	28.044	21.289	17.3461	14.5733	12.7224
ATOM 1513 CD PRO A 155 18.033 9.113 -21.088 1.00 81.53 C									44.8200035 0.0513585	44.8200035 0.8340036				44640.000 391.682		44.640 2				122.5	61.1485	40.6402	28.0161	21.2615	17.3319	14.5383	12.7208
ATOM 1514 N ALA A 156 22.349 9.952 -22.760 1.00 75.22 N									44.8500023 0.0612672	44.8500023 0.8368556				44670.000 393.680		44.670 3				122.6	61.0913	40.6153	28.0005	21.2568	17.331	14.5416	12.7162
ATOM 1515 CA ALA A 156 23.763 9.589 -22.634 1.00 75.22 C									44.8800011 0.0744431	44.8800011 0.8050393				44700.000 391.027		44.700 4				122.7	61.012	40.5739	27.966	21.2447	17.3247	14.5293	12.7075
ATOM 1516 C ALA A 156 24.690 10.720 -23.094 1.00 75.22 C									44.9100037 0.0837482	44.9100037 0.8335571				44730.000 393.265		44.730 5				122.8	60.9481	40.5149	27.9366	21.1979	17.2944	14.5113	12.7008
ATOM 1517 O ALA A 156 25.758 10.481 -23.666 1.00 75.22 O									44.9400024 0.0860722	44.9400024 0.8027176				44760.000 394.405		44.760 5				122.9	60.8956	40.4934	27.9172	21.1741	17.2745	14.5101	12.6903
ATOM 1518 CB ALA A 156 24.009 8.280 -23.386 1.00 75.22 C									44.9700012 0.0399181	44.9700012 0.8107000				44790.000 395.299		44.790 5				123	60.841	40.4598	27.9027	21.1491	17.2593	14.5021	12.6874
ATOM 1519 H ALA A 156 22.059 10.428 -23.603 1.00 75.22 H									45.0000038 0.0290689	45.0000038 0.8212091				44820.000 393.190		44.820 4				123.1	60.7941	40.42	27.8765	21.1238	17.2405	14.4944	12.6599
ATOM 1520 N HIS A 157 24.271 11.967 -22.883 1.00 74.74 N									45.0300026 0.0333670	45.0300026 0.8254371				44850.000 396.519		44.850 4				123.2	60.7296	40.378	27.8381	21.0978	17.2192	14.4873	12.6496
ATOM 1521 CA HIS A 157 25.130 13.110 -23.143 1.00 74.74 C									45.0600014 0.0515088	45.0600014 0.8240904				44880.000 393.423		44.880 5				123.3	60.683	40.3311	27.8111	21.0708	17.1991	14.4794	12.644
ATOM 1522 C HIS A 157 26.395 13.029 -22.281 1.00 74.74 C									45.0900040 0.0485304	45.0900040 0.8180547				44910.000 391.326		44.910 4				123.4	60.6293	40.2847	27.7876	21.0306	17.1706	14.4636	12.6346
ATOM 1523 O HIS A 157 26.330 12.882 -21.061 1.00 74.74 O									45.1200027 0.0422354	45.1200027 0.8418846				44940.000 389.728		44.940 5				123.5	60.5883	40.2297	27.7479	20.9992	17.1701	14.4452	12.6229
ATOM 1524 CB HIS A 157 24.375 14.413 -22.897 1.00 74.74 C									45.1500015 0.0728921	45.1500015 0.8459265				44970.000 392.632		44.970 6				123.6	60.5541	40.1845	27.7301	20.974	17.1596	14.4395	12.6232
ATOM 1525 CG HIS A 157 25.279 15.607 -23.042 1.00 74.74 C									45.1800003 0.0283252	45.1800003 0.8516742				45000.000 390.958		45.000 6				123.7	60.507	40.1171	27.6842	20.9462	17.1471	14.417	12.6089
ATOM 1526 CD2 HIS A 157 25.858 16.065 -24.193 1.00 74.74 C									45.2100029 0.0568700	45.2100029 0.8679489				45030.000 390.109		45.030 4				123.8	60.4619	40.081	27.6592	20.9393	17.1322	14.418	12.6034
ATOM 1527 ND1 HIS A 157 25.758 16.383 -22.014 1.00 74.74 N									45.2400017 0.0417769	45.2400017 0.8553435				45060.000 394.147		45.060 3				123.9	60.4112	40.0517	27.6307	20.9346	17.1317	14.422	12.5865
ATOM 1528 CE1 HIS A 157 26.561 17.321 -22.541 1.00 74.74 C									45.2700005 0.0867644	45.2700005 0.8726260				45090.000 395.579		45.090 6				124	60.3642	40.0228	27.6074	20.918	17.1259	14.4074	12.5726
ATOM 1529 NE2 HIS A 157 26.643 17.172 -23.870 1.00 74.74 N									45.3000031 0.0800740	45.3000031 0.9125022				45120.000 396.602		45.120 4				124.1	60.3265	39.987	27.5952	20.8937	17.105	14.402	12.5713
ATOM 1530 H HIS A 157 23.392 12.115 -22.406 1.00 74.74 H									45.3300018 0.0723368	45.3300018 0.8842173				45150.000 392.654		45.150 3				124.2	60.2838	39.9572	27.5945	20.8723	17.1058	14.3987	12.5657
ATOM 1531 HD1 HIS A 157 25.501 16.296 -21.041 1.00 74.74 H									45.3600006 0.0504807	45.3600006 0.8695952				45180.000 394.808		45.180 6				124.3	60.2458	39.9162	27.5741	20.8681	17.1053	14.379	12.5568
ATOM 1532 N MET A 158 27.551 13.147 -22.933 1.00 71.75 N									45.3900032 0.0567185	45.3900032 0.8459885				45210.000 394.141		45.210 5				124.4	60.1919	39.8813	27.5515	20.8678	17.1122	14.3912	12.5487
ATOM 1533 CA MET A 158 28.852 13.096 -22.283 1.00 71.75 C									45.4200020 0.0776944	45.4200020 0.8542434				45240.000 395.555		45.240 4				124.5	60.1397	39.8362	27.5289	20.8499	17.1053	14.3981	12.5357
ATOM 1534 C MET A 158 29.560 14.430 -22.435 1.00 71.75 C									45.4500008 0.0797410	45.4500008 0.8937738				45270.000 395.153		45.270 5				124.6	60.0811	39.7928	27.4868	20.815	17.0809	14.3953	12.5102
ATOM 1535 O MET A 158 30.146 14.718 -23.474 1.00 71.75 O									45.4800034 0.0512950	45.4800034 0.9103687				45300.000 394.311		45.300 3				124.7	60.0241	39.758	27.4639	20.7964	17.0542	14.3762	12.5021
ATOM 1536 CB MET A 158 29.705 11.971 -22.870 1.00 71.75 C									45.5100021 0.0486557	45.5100021 0.8875489				45330.000 393.488		45.330 4				124.8	59.9832	39.7243	27.4551	20.7937	17.0613	14.3647	12.5033
ATOM 1537 CG MET A 158 29.152 10.604 -22.495 1.00 71.75 C									45.5400009 0.0548133	45.5400009 0.8796864				45360.000 396.069		45.360 4				124.9	59.9239	39.6725	27.4332	20.7656	17.0509	14.3502	12.4841
ATOM 1538 SD MET A 158 30.365 9.302 -22.783 1.00 71.75 S									45.5700035 0.0352802	45.5700035 0.8731230				45390.000 394.337		45.390 4				125	59.8652	39.624	27.4031	20.7429	17.0404	14.3395	12.4733
ATOM 1539 CE MET A 158 30.050 8.402 -21.260 1.00 71.75 C									45.6000023 0.0641551	45.6000023 0.8589569				45420.000 389.291		45.420 3				125.1	59.8098	39.5853	27.3605	20.7215	17.016	14.3191	12.4632
ATOM 1540 H MET A 158 27.531 13.325 -23.927 1.00 71.75 H									45.6300011 0.0206973	45.6300011 0.9061558				45450.000 391.131		45.450 5				125.2	59.7501	39.5433	27.319	20.7118	16.9999	14.2944	12.4489
ATOM 1541 N SER A 159 29.552 15.224 -21.371 1.00 72.85 N									45.6600037 0.0377651	45.6600037 0.8673431				45480.000 398.073		45.480 4				125.3	59.6813	39.5127	27.2894	20.696	16.9778	14.2835	12.4474
ATOM 1542 CA SER A 159 30.506 16.322 -21.229 1.00 72.85 C									45.6900024 0.0595607	45.6900024 0.8592103				45510.000 397.344		45.510 4				125.4	59.6059	39.4586	27.2251	20.655	16.9302	14.2596	12.4312
ATOM 1543 C SER A 159 31.928 15.769 -21.099 1.00 72.85 C									45.7200012 0.0367212	45.7200012 0.8564240				45540.000 400.088		45.540 5				125.5	59.5543	39.4321	27.2045	20.6322	16.9083	14.2394	12.4159
ATOM 1544 O SER A 159 32.105 14.631 -20.642 1.00 72.85 O									45.7500038 0.0661514	45.7500038 0.8574065				45570.000 391.513		45.570 3				125.6	59.4994	39.3761	27.1705	20.604	16.8784	14.2286	12.3915
ATOM 1545 CB SER A 159 30.157 17.120 -19.979 1.00 72.85 C									45.7800026 0.0550002	45.7800026 0.8316236				45600.000 391.549		45.600 3				125.7	59.4423	39.3201	27.1566	20.5813	16.8708	14.2146	12.388
ATOM 1546 OG SER A 159 30.300 16.266 -18.857 1.00 72.85 O									45.8100014 0.0541955	45.8100014 0.8205255				45630.000 395.181		45.630 6				125.8	59.3922	39.2718	27.1311	20.559	16.8389	14.2	12.3732
ATOM 1547 H SER A 159 29.045 14.930 -20.548 1.00 72.85 H									45.8400040 0.0516747	45.8400040 0.8435960				45660.000 394.511		45.660 3				125.9	59.3468	39.2386	27.1083	20.5416	16.8143	14.186	12.3452
ATOM 1548 HG SER A 159 31.208 15.953 -18.860 1.00 72.85 H									45.8700027 0.0374632	45.8700027 0.8272423				45690.000 399.017		45.690 4				126	59.2833	39.199	27.0874	20.521	16.8025	14.1891	12.3388
ATOM 1549 N GLU A 160 32.947 16.579 -21.389 1.00 71.93 N									45.9000015 0.0541293	45.9000015 0.8455952				45720.000 397.703		45.720 4				126.1	59.2386	39.1613	27.0612	20.5035	16.7916	14.1652	12.3306
ATOM 1550 CA GLU A 160 34.327 16.235 -21.019 1.00 71.93 C									45.9300003 0.0493412	45.9300003 0.8396746				45750.000 388.527		45.750 4				126.2	59.1776	39.0969	27.0238	20.4738	16.7697	14.1389	12.3218
ATOM 1551 C GLU A 160 34.400 15.815 -19.542 1.00 71.93 C									45.9600029 0.0479645	45.9600029 0.8480487				45780.000 390.064		45.780 5				126.3	59.1279	39.0718	27.012	20.4516	16.7661	14.1196	12.3239
ATOM 1552 O GLU A 160 33.678 16.340 -18.688 1.00 71.93 O									45.9900017 0.0633979	45.9900017 0.8493240				45810.000 392.768		45.810 4				126.4	59.0698	39.0314	26.9793	20.4236	16.7329	14.1082	12.307
ATOM 1553 CB GLU A 160 35.297 17.391 -21.305 1.00 71.93 C									46.0200005 0.0785718	46.0200005 0.8497062				45840.000 392.468		45.840 5				126.5	59.0323	39.0179	26.9626	20.4217	16.7432	14.1219	12.3024
ATOM 1554 CG GLU A 160 35.553 17.552 -22.811 1.00 71.93 C									46.0500031 0.0416799	46.0500031 0.8422042				45870.000 395.399		45.870 5				126.6	58.9786	38.99	26.9177	20.4032	16.7135	14.1004	12.2942
ATOM 1555 CD GLU A 160 36.651 18.580 -23.134 1.00 71.93 C									46.0800018 0.0608909	46.0800018 0.8508846				45900.000 393.570		45.900 5				126.7	58.9338	38.9772	26.8995	20.3874	16.7105	14.1047	12.2906
ATOM 1556 OE1 GLU A 160 37.232 18.456 -24.238 1.00 71.93 O									46.1100006 0.0501413	46.1100006 0.8670790				45930.000 393.435		45.930 5				126.8	58.8788	38.9654	26.8808	20.3653	16.7076	14.1048	12.2986
ATOM 1557 OE2 GLU A 160 36.861 19.497 -22.311 1.00 71.93 O1-									46.1400032 0.0307226	46.1400032 0.9029962				45960.000 396.031		45.960 5				126.9	58.8331	38.9233	26.8533	20.3558	16.714	14.1016	12.296
ATOM 1558 H GLU A 160 32.781 17.498 -21.772 1.00 71.93 H									46.1700020 0.0350394	46.1700020 0.8806368				45990.000 391.610		45.990 6				127	58.7695	38.9017	26.8116	20.3408	16.7057	14.0836	12.2916
ATOM 1559 N HIS A 161 35.209 14.792 -19.269 1.00 72.44 N									46.2000008 0.0384459	46.2000008 0.8628515				46020.000 391.060		46.020 6				127.1	58.7078	38.8718	26.7811	20.3194	16.683	14.0688	12.2833
ATOM 1560 CA HIS A 161 35.434 14.201 -17.947 1.00 72.44 C									46.2300034 0.0577050	46.2300034 0.8580551				46050.000 391.852		46.050 5				127.2	58.6577	38.8408	26.757	20.2903	16.6612	14.0588	12.2667
ATOM 1561 C HIS A 161 34.220 13.539 -17.270 1.00 72.44 C									46.2600021 0.0202711	46.2600021 0.8579317				46080.000 394.010		46.080 4				127.3	58.6126	38.8086	26.7238	20.2875	16.6433	14.0581	12.2658
ATOM 1562 O HIS A 161 34.350 13.046 -16.150 1.00 72.44 O									46.2900009 0.0311100	46.2900009 0.8636065				46110.000 392.308		46.110 3				127.4	58.577	38.7642	26.6957	20.2754	16.6387	14.0598	12.2621
ATOM 1563 CB HIS A 161 36.156 15.216 -17.049 1.00 72.44 C									46.3200035 0.0323782	46.3200035 0.8755431				46140.000 392.693		46.140 4				127.5	58.5202	38.726	26.6816	20.2638	16.6285	14.0625	12.2606
ATOM 1564 CG HIS A 161 37.371 15.804 -17.713 1.00 72.44 C									46.3500023 0.0406366	46.3500023 0.8782029				46170.000 392.877		46.170 4				127.6	58.4763	38.6897	26.6727	20.2474	16.6119	14.063	12.2685
ATOM 1565 CD2 HIS A 161 37.476 17.048 -18.277 1.00 72.44 C									46.3800011 0.0482254	46.3800011 0.8973156				46200.000 391.722		46.200 6				127.7	58.4264	38.6628	26.6584	20.2495	16.6077	14.0897	12.2869
ATOM 1566 ND1 HIS A 161 38.566 15.156 -17.920 1.00 72.44 N									46.4100037 0.0518971	46.4100037 0.8815740				46230.000 396.786		46.230 5				127.8	58.3863	38.6295	26.6313	20.2308	16.5999	14.0894	12.2812
ATOM 1567 CE1 HIS A 161 39.371 15.989 -18.600 1.00 72.44 C									46.4400024 0.0620939	46.4400024 0.8823818				46260.000 393.764		46.260 5				127.9	58.3157	38.5732	26.5917	20.1917	16.5739	14.071	12.2815
ATOM 1568 NE2 HIS A 161 38.750 17.149 -18.839 1.00 72.44 N									46.4700012 0.0480615	46.4700012 0.8615302				46290.000 389.013		46.290 5				128	58.2474	38.5376	26.5632	20.1721	16.544	14.0695	12.2801
ATOM 1569 H HIS A 161 35.755 14.404 -20.026 1.00 72.44 H									46.5000038 0.0455166	46.5000038 0.8807635				46320.000 395.050		46.320 5				128.1	58.2091	38.5038	26.5558	20.1601	16.5318	14.0658	12.2879
ATOM 1570 HD1 HIS A 161 38.853 14.297 -17.473 1.00 72.44 H									46.5300026 0.0617629	46.5300026 0.8530092				46350.000 394.194		46.350 4				128.2	58.1631	38.4676	26.5584	20.1506	16.5211	14.0743	12.2819
ATOM 1571 N SER A 162 33.062 13.442 -17.936 1.00 79.83 N									46.5600014 0.0511364	46.5600014 0.8740277				46380.000 388.916		46.380 3				128.3	58.109	38.4304	26.5334	20.1384	16.5018	14.059	12.2808
ATOM 1572 CA SER A 162 31.921 12.680 -17.407 1.00 79.83 C									46.5900040 0.0670880	46.5900040 0.8809834				46410.000 395.215		46.410 4				128.4	58.0583	38.4083	26.5231	20.1169	16.4872	14.0423	12.2719
ATOM 1573 C SER A 162 32.246 11.191 -17.271 1.00 79.83 C									46.6200027 0.0537447	46.6200027 0.8906599				46440.000 389.818		46.440 4				128.5	58.0097	38.3876	26.5067	20.1046	16.4704	14.0241	12.2627
ATOM 1574 O SER A 162 33.016 10.629 -18.055 1.00 79.83 O									46.6500015 0.0393257	46.6500015 0.8654438				46470.000 396.461		46.470 4				128.6	57.9464	38.3447	26.4823	20.0907	16.4636	14.0027	12.2485
ATOM 1575 CB SER A 162 30.648 12.863 -18.239 1.00 79.83 C									46.6800041 0.0526701	46.6800041 0.9027846				46500.000 390.315		46.500 5				128.7	57.8886	38.3197	26.444	20.0635	16.4465	13.9629	12.2283
ATOM 1576 OG SER A 162 30.842 12.512 -19.593 1.00 79.83 O									46.7100029 0.0541391	46.7100029 0.9377294				46530.000 393.054		46.530 4				128.8	57.8265	38.2821	26.4078	20.0407	16.422	13.9356	12.2
ATOM 1577 H SER A 162 33.005 13.855 -18.856 1.00 79.83 H									46.7400017 0.0436518	46.7400017 0.9752823				46560.000 393.829		46.560 5				128.9	57.7975	38.2783	26.3943	20.0275	16.4113	13.9141	12.1835
ATOM 1578 HG SER A 162 31.355 13.205 -20.015 1.00 79.83 H									46.7700005 0.0354326	46.7700005 0.9342307				46590.000 390.924		46.590 6				129	57.7669	38.2554	26.3746	20.0197	16.4097	13.8911	12.1624
ATOM 1579 N VAL A 163 31.652 10.551 -16.265 1.00 84.58 N									46.8000031 0.0403796	46.8000031 0.9258746				46620.000 387.476		46.620 5				129.1	57.7309	38.2366	26.3587	20.0003	16.4068	13.8726	12.1535
ATOM 1580 CA VAL A 163 31.775 9.115 -15.999 1.00 84.58 C									46.8300018 0.0463822	46.8300018 0.9165613				46650.000 394.004		46.650 4				129.2	57.6868	38.1894	26.322	19.9667	16.3826	13.8415	12.113
ATOM 1581 C VAL A 163 30.390 8.489 -16.110 1.00 84.58 C									46.8600006 0.0657570	46.8600006 0.9239572				46680.000 386.812		46.680 5				129.3	57.6311	38.165	26.2927	19.9424	16.3806	13.8256	12.0785
ATOM 1582 O VAL A 163 29.438 8.978 -15.499 1.00 84.58 O									46.8900032 0.0377550	46.8900032 0.9127298				46710.000 389.854		46.710 5				129.4	57.5806	38.1168	26.2647	19.9349	16.3581	13.8237	12.056
ATOM 1583 CB VAL A 163 32.410 8.846 -14.619 1.00 84.58 C									46.9200020 0.0266205	46.9200020 0.9081647				46740.000 392.036		46.740 4				129.5	57.5278	38.0858	26.2428	19.929	16.3548	13.8063	12.0504
ATOM 1584 CG1 VAL A 163 32.589 7.344 -14.382 1.00 84.58 C									46.9500008 0.0406531	46.9500008 0.9039149				46770.000 391.337		46.770 5				129.6	57.4708	38.052	26.2159	19.909	16.3362	13.7822	12.0418
ATOM 1585 CG2 VAL A 163 33.787 9.511 -14.485 1.00 84.58 C									46.9800034 0.0494517	46.9800034 0.9195590				46800.000 394.953		46.800 5				129.7	57.4343	38.0081	26.2091	19.8881	16.3146	13.7715	12.0171
ATOM 1586 H VAL A 163 31.030 11.069 -15.660 1.00 84.58 H									47.0100021 0.0602127	47.0100021 0.9064130				46830.000 388.507		46.830 6				129.8	57.3856	37.9667	26.1989	19.8703	16.29	13.7756	12.0034
ATOM 1587 N VAL A 164 30.296 7.416 -16.889 1.00 87.38 N									47.0400009 0.0432922	47.0400009 0.9417414				46860.000 392.970		46.860 6				129.9	57.3374	37.9198	26.1635	19.85	16.2811	13.7706	11.9764
ATOM 1588 CA VAL A 164 29.145 6.508 -16.937 1.00 87.38 C									47.0700035 0.0465813	47.0700035 0.9298407				46890.000 398.267		46.890 6				130	57.2942	37.885	26.1373	19.8254	16.2666	13.7491	11.9643
ATOM 1589 C VAL A 164 29.622 5.117 -16.573 1.00 87.38 C									47.1000023 0.0475981	47.1000023 0.9320334				46920.000 396.834		46.920 4				130.1	57.2598	37.8631	26.1276	19.814	16.2613	13.7471	11.9691
ATOM 1590 O VAL A 164 30.800 4.798 -16.733 1.00 87.38 O									47.1300011 0.0423583	47.1300011 0.9389173				46950.000 397.172		46.950 5				130.2	57.2153	37.8263	26.1066	19.8036	16.2542	13.7278	11.9624
ATOM 1591 CB VAL A 164 28.444 6.480 -18.308 1.00 87.38 C									47.1600037 0.0363542	47.1600037 0.9616351				46980.000 402.826		46.980 5				130.3	57.1601	37.8053	26.0903	19.7903	16.2734	13.7221	11.961
ATOM 1592 CG1 VAL A 164 27.913 7.873 -18.666 1.00 87.38 C									47.1900024 0.0590426	47.1900024 0.9281711				47010.000 398.016		47.010 5				130.4	57.1212	37.7614	26.0664	19.765	16.2542	13.7188	11.9724
ATOM 1593 CG2 VAL A 164 29.348 5.912 -19.412 1.00 87.38 C									47.2200012 0.0595469	47.2200012 0.9279189				47040.000 397.184		47.040 5				130.5	57.0867	37.7224	26.0421	19.7395	16.2289	13.7119	11.9779
ATOM 1594 H VAL A 164 31.139 7.077 -17.328 1.00 87.38 H									47.2500038 0.0228274	47.2500038 0.9160512				47070.000 401.680		47.070 5				130.6	57.0548	37.6911	26.0319	19.7219	16.2189	13.7204	11.99
ATOM 1595 N GLY A 165 28.726 4.265 -16.112 1.00 90.31 N									47.2800026 0.0481243	47.2800026 0.9114071				47100.000 392.972		47.100 5				130.7	57.0348	37.6803	26.0252	19.7006	16.2234	13.7201	11.987
ATOM 1596 CA GLY A 165 29.114 2.909 -15.783 1.00 90.31 C									47.3100014 0.0185048	47.3100014 0.9028962				47130.000 395.475		47.130 5				130.8	56.9944	37.6803	26.0198	19.6938	16.2262	13.7088	12.0063
ATOM 1597 C GLY A 165 27.947 2.014 -15.469 1.00 90.31 C									47.3400040 0.0546912	47.3400040 0.8847210				47160.000 395.783		47.160 4				130.9	56.9421	37.6459	25.9843	19.6565	16.2199	13.6843	12.0028
ATOM 1598 O GLY A 165 26.794 2.439 -15.462 1.00 90.31 O									47.3700027 0.0437471	47.3700027 0.8856393				47190.000 397.661		47.190 3				131	56.9058	37.6292	25.9758	19.6506	16.2184	13.6879	12.0195
ATOM 1599 H GLY A 165 27.758 4.538 -16.017 1.00 90.31 H									47.4000015 0.0479049	47.4000015 0.8654267				47220.000 394.336		47.220 5				131.1	56.8809	37.6096	25.9627	19.6299	16.2142	13.7083	12.0309
ATOM 1600 N ILE A 166 28.267 0.752 -15.250 1.00 94.61 N									47.4300041 0.0567372	47.4300041 0.8402804				47250.000 395.090		47.250 3				131.2	56.8338	37.577	25.9305	19.6122	16.203	13.6863	12.0159
ATOM 1601 CA ILE A 166 27.312 -0.282 -14.889 1.00 94.61 C									47.4600029 0.0585063	47.4600029 0.8414134				47280.000 398.620		47.280 5				131.3	56.7906	37.5415	25.9117	19.5992	16.186	13.6984	12.023
ATOM 1602 C ILE A 166 27.967 -1.125 -13.808 1.00 94.61 C									47.4900017 0.0457683	47.4900017 0.8508545				47310.000 398.655		47.310 4				131.4	56.7428	37.5156	25.8823	19.5977	16.1788	13.6967	12.0272
ATOM 1603 O ILE A 166 29.128 -1.505 -13.952 1.00 94.61 O									47.5200005 0.0236720	47.5200005 0.8749372				47340.000 396.003		47.340 5				131.5	56.6801	37.4777	25.8423	19.567	16.1603	13.6717	12.0151
ATOM 1604 CB ILE A 166 26.907 -1.129 -16.114 1.00 94.61 C									47.5500031 0.0390240	47.5500031 0.8838372				47370.000 394.511		47.370 5				131.6	56.6347	37.4469	25.8139	19.5678	16.1513	13.6681	12.0121
ATOM 1605 CG1 ILE A 166 26.374 -0.240 -17.263 1.00 94.61 C									47.5800018 0.0542360	47.5800018 0.8706089				47400.000 397.160		47.400 4				131.7	56.5981	37.4053	25.7872	19.5695	16.1332	13.6573	12.0108
ATOM 1606 CG2 ILE A 166 25.844 -2.160 -15.688 1.00 94.61 C									47.6100006 0.0334886	47.6100006 0.8597484				47430.000 399.041		47.430 5				131.8	56.552	37.381	25.7685	19.563	16.1139	13.641	12.0068
ATOM 1607 CD1 ILE A 166 26.143 -0.988 -18.572 1.00 94.61 C									47.6400032 0.0338802	47.6400032 0.8558535				47460.000 395.827		47.460 4				131.9	56.4984	37.346	25.7283	19.5465	16.0874	13.6362	11.9977
ATOM 1608 H ILE A 166 29.244 0.497 -15.265 1.00 94.61 H									47.6700020 0.0447001	47.6700020 0.8635589				47490.000 398.063		47.490 5				132	56.4456	37.3175	25.7013	19.5409	16.0865	13.6251	11.9909
ATOM 1609 N THR A 167 27.227 -1.415 -12.749 1.00 94.01 N									47.7000008 0.0532489	47.7000008 0.8700266				47520.000 396.722		47.520 4				132.1	56.3741	37.2702	25.6536	19.5106	16.0576	13.5903	11.9817
ATOM 1610 CA THR A 167 27.643 -2.337 -11.692 1.00 94.01 C									47.7300034 0.0319401	47.7300034 0.8471662				47550.000 396.617		47.550 4				132.2	56.341	37.2431	25.6285	19.4937	16.042	13.5707	11.9903
ATOM 1611 C THR A 167 26.563 -3.375 -11.470 1.00 94.01 C									47.7600021 0.0243965	47.7600021 0.8455840				47580.000 396.845		47.580 4				132.3	56.3213	37.2154	25.6111	19.4768	16.0486	13.5766	12.0043
ATOM 1612 O THR A 167 25.386 -3.132 -11.749 1.00 94.01 O									47.7900009 0.0254150	47.7900009 0.8760000				47610.000 396.270		47.610 4				132.4	56.2829	37.1784	25.5787	19.4686	16.0513	13.5579	11.9984
ATOM 1613 CB THR A 167 27.961 -1.624 -10.374 1.00 94.01 C									47.8200035 0.0504674	47.8200035 0.8506429				47640.000 398.151		47.640 5				132.5	56.2392	37.1512	25.5577	19.4555	16.0386	13.5377	11.9912
ATOM 1614 CG2 THR A 167 28.999 -0.526 -10.557 1.00 94.01 C									47.8500023 0.0426176	47.8500023 0.8497530				47670.000 394.977		47.670 5				132.6	56.1857	37.1099	25.5174	19.4239	16.022	13.5197	11.9694
ATOM 1615 OG1 THR A 167 26.820 -1.019 -9.818 1.00 94.01 O									47.8800011 0.0432250	47.8800011 0.8546536				47700.000 393.714		47.700 5				132.7	56.1419	37.0841	25.4983	19.4149	16.0155	13.5058	11.9732
ATOM 1616 H THR A 167 26.283 -1.059 -12.695 1.00 94.01 H									47.9100037 0.0857604	47.9100037 0.8753281				47730.000 396.824		47.730 5				132.8	56.0904	37.041	25.4843	19.3998	15.9992	13.4972	11.968
ATOM 1617 HG1 THR A 167 26.981 -0.902 -8.879 1.00 94.01 H									47.9400024 0.0565721	47.9400024 0.8762471				47760.000 399.792		47.760 5				132.9	56.03	37.0124	25.4558	19.3691	15.977	13.4853	11.9571
ATOM 1618 N TRP A 168 26.957 -4.545 -10.995 1.00 92.14 N									47.9700012 0.0639393	47.9700012 0.9129838				47790.000 395.432		47.790 5				133	55.9852	36.9623	25.4336	19.3469	15.9539	13.4676	11.9491
ATOM 1619 CA TRP A 168 26.031 -5.599 -10.618 1.00 92.14 C									48.0000038 0.0559652	48.0000038 0.9057973				47820.000 401.055		47.820 5				133.1	55.9422	36.943	25.4206	19.3315	15.9377	13.4646	11.9552
ATOM 1620 C TRP A 168 26.548 -6.297 -9.373 1.00 92.14 C									48.0300026 0.0480526	48.0300026 0.9284361				47850.000 392.749		47.850 5				133.2	55.9037	36.9231	25.4243	19.3377	15.9222	13.475	11.9609
ATOM 1621 O TRP A 168 27.737 -6.582 -9.236 1.00 92.14 O									48.0600014 0.0263308	48.0600014 0.9351165				47880.000 396.993		47.880 5				133.3	55.8624	36.8957	25.4116	19.3322	15.9011	13.4814	11.9396
ATOM 1622 CB TRP A 168 25.792 -6.577 -11.772 1.00 92.14 C									48.0900040 0.0283536	48.0900040 0.9169559				47910.000 394.935		47.910 5				133.4	55.8236	36.8583	25.3894	19.3191	15.8733	13.4672	11.9177
ATOM 1623 CG TRP A 168 27.030 -7.124 -12.402 1.00 92.14 C									48.1200027 0.0354570	48.1200027 0.9088323				47940.000 390.010		47.940 5				133.5	55.7783	36.831	25.3769	19.2989	15.8458	13.4584	11.894
ATOM 1624 CD1 TRP A 168 27.625 -8.303 -12.125 1.00 92.14 C									48.1500015 0.0430337	48.1500015 0.8906821				47970.000 392.607		47.970 4				133.6	55.734	36.802	25.363	19.2848	15.8287	13.4489	11.878
ATOM 1625 CD2 TRP A 168 27.870 -6.478 -13.394 1.00 92.14 C									48.1800041 0.0343546	48.1800041 0.9150186				48000.000 393.539		48.000 6				133.7	55.6972	36.7906	25.348	19.2881	15.8482	13.467	11.8764
ATOM 1626 CE2 TRP A 168 28.975 -7.326 -13.684 1.00 92.14 C									48.2100029 0.0346900	48.2100029 0.9139661				48030.000 394.248		48.030 4				133.8	55.6492	36.7428	25.3033	19.2575	15.8246	13.454	11.8674
ATOM 1627 CE3 TRP A 168 27.797 -5.237 -14.054 1.00 92.14 C									48.2400017 0.0256095	48.2400017 0.9052603				48060.000 393.708		48.060 3				133.9	55.6135	36.7275	25.297	19.2471	15.8328	13.4552	11.8693
ATOM 1628 NE1 TRP A 168 28.767 -8.436 -12.892 1.00 92.14 N									48.2700005 0.0544037	48.2700005 0.9301979				48090.000 395.302		48.090 4				134	55.5734	36.6991	25.2794	19.2456	15.8356	13.457	11.8705
ATOM 1629 CZ2 TRP A 168 29.977 -6.941 -14.587 1.00 92.14 C									48.3000031 0.0574125	48.3000031 0.9353353				48120.000 395.276		48.120 2				134.1	55.5409	36.6875	25.2451	19.2413	15.8428	13.4612	11.8592
ATOM 1630 CZ3 TRP A 168 28.829 -4.812 -14.901 1.00 92.14 C									48.3300018 0.0299059	48.3300018 0.9125977				48150.000 399.852		48.150 4				134.2	55.4926	36.6466	25.1928	19.2015	15.8234	13.4362	11.8298
ATOM 1631 CH2 TRP A 168 29.911 -5.660 -15.165 1.00 92.14 C									48.3600006 0.0374497	48.3600006 0.8979467				48180.000 396.828		48.180 5				134.3	55.4422	36.6066	25.1473	19.1767	15.8033	13.4146	11.8022
ATOM 1632 H TRP A 168 27.939 -4.737 -10.859 1.00 92.14 H									48.3900032 0.0533493	48.3900032 0.9161819				48210.000 393.513		48.210 2				134.4	55.3927	36.5899	25.1306	19.1666	15.804	13.4063	11.8032
ATOM 1633 HE1 TRP A 168 29.355 -9.257 -12.844 1.00 92.14 H									48.4200020 0.0409783	48.4200020 0.9503258				48240.000 397.251		48.240 5				134.5	55.3426	36.5562	25.086	19.1537	15.8025	13.3985	11.7971
ATOM 1634 N ASP A 169 25.628 -6.527 -8.451 1.00 84.27 N									48.4500008 0.0339079	48.4500008 0.9767597				48270.000 398.321		48.270 5				134.6	55.2979	36.532	25.0703	19.1503	15.802	13.3916	11.8
ATOM 1635 CA ASP A 169 25.883 -7.247 -7.218 1.00 84.27 C									48.4800034 0.0431527	48.4800034 0.9552740				48300.000 398.450		48.300 5				134.7	55.2456	36.4889	25.0487	19.1253	15.7776	13.3721	11.7886
ATOM 1636 C ASP A 169 24.637 -8.059 -6.877 1.00 84.27 C									48.5100021 0.0536176	48.5100021 0.9498530				48330.000 396.747		48.330 4				134.8	55.195	36.4536	25.0138	19.0855	15.7486	13.3516	11.7787
ATOM 1637 O ASP A 169 23.529 -7.512 -6.803 1.00 84.27 O									48.5400009 0.0601289	48.5400009 0.9412261				48360.000 398.775		48.360 6				134.9	55.1708	36.4252	25.005	19.0923	15.7464	13.3518	11.7844
ATOM 1638 CB ASP A 169 26.255 -6.263 -6.104 1.00 84.27 C									48.5700035 0.0383177	48.5700035 0.9359435				48390.000 394.594		48.390 3				135	55.1167	36.3838	24.9885	19.0704	15.7141	13.3348	11.7735
ATOM 1639 CG ASP A 169 26.658 -6.978 -4.814 1.00 84.27 C									48.6000023 0.1021613	48.6000023 0.9491578				48420.000 394.555		48.420 5				135.1	55.0596	36.3298	24.941	19.0274	15.666	13.3146	11.7472
ATOM 1640 OD1 ASP A 169 27.012 -8.175 -4.888 1.00 84.27 O									48.6300011 0.0975271	48.6300011 0.9254029				48450.000 398.439		48.450 4				135.2	55.0279	36.3032	24.9367	19.0072	15.6574	13.3135	11.7343
ATOM 1641 OD2 ASP A 169 26.589 -6.309 -3.761 1.00 84.27 O1-									48.6600037 0.0679040	48.6600037 0.9086927				48480.000 396.221		48.480 4				135.3	54.988	36.2861	24.939	19.0133	15.6571	13.325	11.7488
ATOM 1642 H ASP A 169 24.664 -6.300 -8.652 1.00 84.27 H									48.6900024 0.0694698	48.6900024 0.8966967				48510.000 400.162		48.510 3				135.4	54.9587	36.2538	24.9434	19.0076	15.6555	13.3269	11.7515
ATOM 1643 N ASN A 170 24.818 -9.368 -6.711 1.00 80.78 N									48.7200012 0.0587501	48.7200012 0.8815985				48540.000 400.119		48.540 6				135.5	54.9104	36.2032	24.9108	18.9782	15.6308	13.3141	11.7566
ATOM 1644 CA ASN A 170 23.731 -10.339 -6.619 1.00 80.78 C									48.7500038 0.0411684	48.7500038 0.9078614				48570.000 400.325		48.570 6				135.6	54.8721	36.1752	24.8896	18.9574	15.617	13.3008	11.7543
ATOM 1645 C ASN A 170 22.724 -10.149 -7.772 1.00 80.78 C									48.7800026 0.0847051	48.7800026 0.8890641				48600.000 401.136		48.600 5				135.7	54.8053	36.142	24.8554	18.9324	15.6064	13.2846	11.7522
ATOM 1646 O ASN A 170 23.109 -10.005 -8.930 1.00 80.78 O									48.8100014 0.0615247	48.8100014 0.8742105				48630.000 399.747		48.630 4				135.8	54.768	36.1318	24.8366	18.9265	15.6077	13.3003	11.7461
ATOM 1647 CB ASN A 170 23.124 -10.264 -5.201 1.00 80.78 C									48.8400040 0.0470105	48.8400040 0.8746399				48660.000 396.058		48.660 5				135.9	54.7345	36.113	24.8219	18.9282	15.5889	13.2968	11.7483
ATOM 1648 CG ASN A 170 24.192 -10.401 -4.136 1.00 80.78 C									48.8700027 0.0848507	48.8700027 0.8970110				48690.000 394.975		48.690 4				136	54.6834	36.0666	24.7896	18.9081	15.5724	13.2812	11.7198
ATOM 1649 ND2 ASN A 170 24.438 -9.369 -3.366 1.00 80.78 N									48.9000015 0.0788696	48.9000015 0.8824624				48720.000 398.162		48.720 4				136.1	54.645	36.0421	24.7812	18.9118	15.562	13.2825	11.7138
ATOM 1650 OD1 ASN A 170 24.835 -11.429 -4.014 1.00 80.78 O									48.9300041 0.0907510	48.9300041 0.8584132				48750.000 394.086		48.750 5				136.2	54.6048	36.0143	24.7589	18.9133	15.5632	13.2709	11.7011
ATOM 1651 H ASN A 170 25.768 -9.707 -6.654 1.00 80.78 H									48.9600029 0.0813899	48.9600029 0.8490803				48780.000 397.945		48.780 5				136.3	54.5451	35.985	24.7157	18.8893	15.5528	13.2502	11.6929
ATOM 1652 1HD2 ASN A 170 24.039 -8.474 -3.609 1.00 80.78 H									48.9900017 0.0338324	48.9900017 0.8510723				48810.000 395.205		48.810 4				136.4	54.4995	35.9567	24.6787	18.8459	15.5397	13.2287	11.6801
ATOM 1653 2HD2 ASN A 170 25.343 -9.391 -2.918 1.00 80.78 H									49.0200005 0.0566003	49.0200005 0.8271549				48840.000 392.254		48.840 6				136.5	54.4583	35.9403	24.6569	18.832	15.5128	13.2182	11.6744
ATOM 1654 N ASP A 171 21.432 -10.084 -7.459 1.00 83.44 N									49.0500031 0.0728912	49.0500031 0.8520083				48870.000 397.802		48.870 3				136.6	54.4149	35.9129	24.6313	18.8117	15.4989	13.2155	11.6489
ATOM 1655 CA ASP A 171 20.357 -9.944 -8.442 1.00 83.44 C									49.0800018 0.0551587	49.0800018 0.8588960				48900.000 398.076		48.900 4				136.7	54.3694	35.8911	24.6249	18.798	15.5115	13.2095	11.6479
ATOM 1656 C ASP A 171 20.072 -8.480 -8.836 1.00 83.44 C									49.1100006 0.0388276	49.1100006 0.8334892				48930.000 391.480		48.930 4				136.8	54.3448	35.8561	24.6016	18.7438	15.4928	13.2026	11.6406
ATOM 1657 O ASP A 171 19.084 -8.210 -9.518 1.00 83.44 O									49.1400032 0.0373415	49.1400032 0.8524435				48960.000 399.783		48.960 5				136.9	54.2956	35.8381	24.5954	18.6398	15.4944	13.1923	11.6428
ATOM 1658 CB ASP A 171 19.106 -10.675 -7.924 1.00 83.44 C									49.1700020 0.0327794	49.1700020 0.8514145				48990.000 396.831		48.990 6				137	54.2459	35.8219	24.5827	18.5437	15.492	13.1855	11.6476
ATOM 1659 CG ASP A 171 19.306 -12.188 -7.734 1.00 83.44 C									49.2000008 0.0582623	49.2000008 0.8732240				49020.000 394.895		49.020 4				137.1	54.1886	35.8013	24.5641	18.4652	15.4869	13.1838	11.6464
ATOM 1660 OD1 ASP A 171 20.186 -12.772 -8.406 1.00 83.44 O									49.2300034 0.0617483	49.2300034 0.8409787				49050.000 394.771		49.050 4				137.2	54.1268	35.7489	24.5256	18.4685	15.4558	13.1627	11.647
ATOM 1661 OD2 ASP A 171 18.534 -12.783 -6.950 1.00 83.44 O1-									49.2600021 0.0404311	49.2600021 0.8454463				49080.000 396.363		49.080 5				137.3	54.0691	35.7094	24.4969	18.4769	15.4248	13.1501	11.6513
ATOM 1662 H ASP A 171 21.169 -10.236 -6.496 1.00 83.44 H									49.2900009 0.0456002	49.2900009 0.8478858				49110.000 394.650		49.110 6				137.4	54.0167	35.68	24.4735	18.4568	15.4137	13.149	11.6418
ATOM 1663 N ARG A 172 20.902 -7.509 -8.420 1.00 84.76 N									49.3200035 0.0321409	49.3200035 0.8446327				49140.000 390.819		49.140 5				137.5	53.958	35.6516	24.457	18.4386	15.4146	13.134	11.6339
ATOM 1664 CA ARG A 172 20.695 -6.081 -8.712 1.00 84.76 C									49.3500023 0.0486320	49.3500023 0.8131994				49170.000 394.247		49.170 4				137.6	53.9196	35.6164	24.4369	18.4188	15.4008	13.1152	11.629
ATOM 1665 C ARG A 172 21.739 -5.543 -9.684 1.00 84.76 C									49.3800011 0.0510886	49.3800011 0.8431566				49200.000 394.260		49.200 4				137.7	53.8861	35.5921	24.4179	18.4142	15.3996	13.112	11.6319
ATOM 1666 O ARG A 172 22.936 -5.563 -9.409 1.00 84.76 O									49.4100037 0.0489342	49.4100037 0.8421294				49230.000 391.804		49.230 5				137.8	53.8362	35.5648	24.4074	18.4022	15.3771	13.105	11.6216
ATOM 1667 CB ARG A 172 20.655 -5.279 -7.405 1.00 84.76 C									49.4400024 0.0300680	49.4400024 0.8531899				49260.000 393.197		49.260 5				137.9	53.7842	35.5207	24.3925	18.3868	15.3597	13.1086	11.6076
ATOM 1668 CG ARG A 172 20.262 -3.811 -7.654 1.00 84.76 C									49.4700012 0.0309653	49.4700012 0.8467466				49290.000 389.957		49.290 5				138	53.7418	35.479	24.3726	18.3618	15.3518	13.0839	11.5934
ATOM 1669 CD ARG A 172 20.200 -3.013 -6.350 1.00 84.76 C									49.5000038 0.0444160	49.5000038 0.8628072				49320.000 387.992		49.320 5				138.1	53.7202	35.461	24.3494	18.3374	15.3404	13.0636	11.5923
ATOM 1670 NE ARG A 172 21.526 -2.889 -5.711 1.00 84.76 N									49.5300026 0.0508479	49.5300026 0.8625036				49350.000 390.013		49.350 4				138.2	53.6951	35.4448	24.3383	18.3345	15.3243	13.0647	11.597
ATOM 1671 CZ ARG A 172 21.781 -2.232 -4.593 1.00 84.76 C									49.5600014 0.0486875	49.5600014 0.8756274				49380.000 397.937		49.380 4				138.3	53.6538	35.4216	24.3284	18.3424	15.3258	13.0627	11.5797
ATOM 1672 NH1 ARG A 172 20.830 -1.629 -3.935 1.00 84.76 N1+									49.5900040 0.0466726	49.5900040 0.9157694				49410.000 389.563		49.410 4				138.4	53.6139	35.3938	24.313	18.3363	15.3294	13.0207	11.574
ATOM 1673 NH2 ARG A 172 22.994 -2.175 -4.118 1.00 84.76 N									49.6200027 0.0263725	49.6200027 0.9039750				49440.000 388.612		49.440 5				138.5	53.5756	35.3621	24.2898	18.3215	15.302	12.9904	11.5642
ATOM 1674 H ARG A 172 21.725 -7.777 -7.900 1.00 84.76 H									49.6500015 0.0485402	49.6500015 0.8921658				49470.000 391.235		49.470 5				138.6	53.5368	35.3477	24.274	18.3188	15.2748	12.9457	11.5533
ATOM 1675 HE ARG A 172 22.291 -3.388 -6.142 1.00 84.76 H									49.6800041 0.0427028	49.6800041 0.9055943				49500.000 386.188		49.500 6				138.7	53.4752	35.3265	24.2328	18.3195	15.2547	12.865	11.543
ATOM 1676 1HH1 ARG A 172 20.987 -1.022 -3.144 1.00 84.76 H									49.7100029 0.0633567	49.7100029 0.9005309				49530.000 393.617		49.530 4				138.8	53.4213	35.3211	24.2029	18.3176	15.2488	12.7991	11.5253
ATOM 1677 2HH1 ARG A 172 19.883 -1.700 -4.278 1.00 84.76 H									49.7400017 0.0518728	49.7400017 0.8865370				49560.000 391.979		49.560 6				138.9	53.3867	35.2878	24.1719	18.3051	15.2483	12.7871	11.5279
ATOM 1678 1HH2 ARG A 172 23.728 -2.724 -4.541 1.00 84.76 H									49.7700005 0.0335273	49.7700005 0.9330842				49590.000 391.765		49.590 6				139	53.334	35.2468	24.1383	18.2837	15.2168	12.7907	11.5043
ATOM 1679 2HH2 ARG A 172 23.147 -1.714 -3.232 1.00 84.76 H									49.8000031 0.0562684	49.8000031 0.9124177				49620.000 386.767		49.620 5				139.1	53.2828	35.2163	24.1167	18.2797	15.2314	12.7848	11.49
ATOM 1680 N VAL A 173 21.267 -4.939 -10.771 1.00 91.05 N									49.8300018 0.0704752	49.8300018 0.9319411				49650.000 388.561		49.650 5				139.2	53.2614	35.1961	24.087	18.262	15.242	12.7786	11.4806
ATOM 1681 CA VAL A 173 22.074 -4.207 -11.753 1.00 91.05 C									49.8600006 0.0580241	49.8600006 0.8908783				49680.000 392.422		49.680 6				139.3	53.2206	35.163	24.06	18.229	15.2301	12.7682	11.4696
ATOM 1682 C VAL A 173 21.805 -2.712 -11.621 1.00 91.05 C									49.8900032 0.0375806	49.8900032 0.9163771				49710.000 389.845		49.710 4				139.4	53.1785	35.1225	24.0266	18.2035	15.2151	12.7436	11.4668
ATOM 1683 O VAL A 173 20.655 -2.278 -11.602 1.00 91.05 O									49.9200020 0.0446686	49.9200020 0.9059386				49740.000 388.801		49.740 6				139.5	53.1391	35.0992	24.0155	18.1947	15.2213	12.7556	11.4641
ATOM 1684 CB VAL A 173 21.793 -4.700 -13.182 1.00 91.05 C									49.9500008 0.0475238	49.9500008 0.9311003				49770.000 388.454		49.770 5				139.6	53.0903	35.0657	24.0029	18.1771	15.2387	12.757	11.4688
ATOM 1685 CG1 VAL A 173 22.646 -3.957 -14.221 1.00 91.05 C									49.9800034 0.0719183	49.9800034 0.9115916				49800.000 389.576		49.800 5				139.7	53.0528	35.0167	23.9935	18.1424	15.2353	12.7545	11.4797
ATOM 1686 CG2 VAL A 173 22.059 -6.203 -13.305 1.00 91.05 C									50.0100021 0.0485794	50.0100021 0.9209215				49830.000 391.635		49.830 3				139.8	53.0222	34.9813	23.9758	18.1194	15.2318	12.7446	11.4737
ATOM 1687 H VAL A 173 20.264 -4.943 -10.897 1.00 91.05 H									50.0400009 0.0483116	50.0400009 0.9048280				49860.000 393.282		49.860 5				139.9	52.9647	34.9466	23.9563	18.096	15.2107	12.737	11.4616
ATOM 1688 N THR A 174 22.869 -1.917 -11.556 1.00 90.71 N									50.0700035 0.0483060	50.0700035 0.8780964				49890.000 391.415		49.890 6				140	52.909	34.9039	23.9269	18.078	15.1949	12.7338	11.4426
ATOM 1689 CA THR A 174 22.812 -0.456 -11.436 1.00 90.71 C									50.1000023 0.0597663	50.1000023 0.8843759				49920.000 390.397		49.920 4				140.1	52.8533	34.8638	23.9243	18.0676	15.1792	12.7398	11.4394
ATOM 1690 C THR A 174 23.481 0.190 -12.643 1.00 90.71 C									50.1300011 0.0795898	50.1300011 0.8873635				49950.000 392.918		49.950 4				140.2	52.811	34.8373	23.9142	18.0613	15.1687	12.7417	11.4263
ATOM 1691 O THR A 174 24.653 -0.065 -12.921 1.00 90.71 O									50.1600037 0.0383550	50.1600037 0.8649555				49980.000 394.045		49.980 5				140.3	52.7606	34.8216	23.9147	18.0522	15.164	12.7491	11.4214
ATOM 1692 CB THR A 174 23.481 0.014 -10.139 1.00 90.71 C									50.1900024 0.0372768	50.1900024 0.8800439				50010.000 389.469		50.010 5				140.4	52.7147	34.788	23.913	18.049	15.1644	12.7475	11.4101
ATOM 1693 CG2 THR A 174 23.233 1.493 -9.876 1.00 90.71 C									50.2200012 0.0369934	50.2200012 0.8373870				50040.000 391.714		50.040 5				140.5	52.6738	34.7577	23.9066	18.0414	15.1502	12.7309	11.3986
ATOM 1694 OG1 THR A 174 22.972 -0.700 -9.034 1.00 90.71 O									50.2500038 0.0797043	50.2500038 0.8757908				50070.000 385.401		50.070 6				140.6	52.6349	34.7266	23.8795	18.0448	15.138	12.7128	11.3856
ATOM 1695 H THR A 174 23.783 -2.342 -11.621 1.00 90.71 H									50.2800026 0.0278803	50.2800026 0.8908620				50100.000 389.372		50.100 5				140.7	52.5868	34.6933	23.8582	18.0233	15.1131	12.6842	11.355
ATOM 1696 HG1 THR A 174 23.102 -1.630 -9.232 1.00 90.71 H									50.3100014 0.0434081	50.3100014 0.8792373				50130.000 389.170		50.130 4				140.8	52.5354	34.6566	23.8251	17.9963	15.0963	12.6721	11.3293
ATOM 1697 N VAL A 175 22.751 1.034 -13.371 1.00 90.98 N									50.3400040 0.0365315	50.3400040 0.8707033				50160.000 387.742		50.160 4				140.9	52.4815	34.6286	23.8126	17.9888	15.0806	12.666	11.3232
ATOM 1698 CA VAL A 175 23.266 1.770 -14.536 1.00 90.98 C									50.3700027 0.0579519	50.3700027 0.8542265				50190.000 385.811		50.190 4				141	52.4594	34.5971	23.8034	17.9814	15.0671	12.6539	11.3278
ATOM 1699 C VAL A 175 23.425 3.243 -14.179 1.00 90.98 C									50.4000015 0.0449921	50.4000015 0.8640211				50220.000 387.155		50.220 5				141.1	52.4395	34.5709	23.7821	17.9583	15.0556	12.6464	11.3266
ATOM 1700 O VAL A 175 22.452 3.917 -13.857 1.00 90.98 O									50.4300041 0.0398514	50.4300041 0.8565148				50250.000 383.287		50.250 3				141.2	52.4281	34.562	23.7753	17.9625	15.0579	12.651	11.3377
ATOM 1701 CB VAL A 175 22.367 1.581 -15.773 1.00 90.98 C									50.4600029 0.0635723	50.4600029 0.8772250				50280.000 383.873		50.280 5				141.3	52.3959	34.5569	23.7488	17.9572	15.0407	12.6348	11.3476
ATOM 1702 CG1 VAL A 175 22.923 2.328 -16.993 1.00 90.98 C									50.4900017 0.0393267	50.4900017 0.8699725				50310.000 384.436		50.310 5				141.4	52.3572	34.5319	23.7232	17.9422	15.0287	12.6255	11.3543
ATOM 1703 CG2 VAL A 175 22.225 0.095 -16.138 1.00 90.98 C									50.5200043 0.0297367	50.5200043 0.8729003				50340.000 383.560		50.340 4				141.5	52.3347	34.4891	23.6857	17.9161	14.9992	12.6016	11.3451
ATOM 1704 H VAL A 175 21.798 1.199 -13.080 1.00 90.98 H									50.5500031 0.0544234	50.5500031 0.8908562				50370.000 383.819		50.370 6				141.6	52.3109	34.4772	23.6828	17.8993	14.9907	12.5909	11.342
ATOM 1705 N PHE A 176 24.649 3.752 -14.282 1.00 89.88 N									50.5800018 0.0428338	50.5800018 0.8970637				50400.000 387.963		50.400 4				141.7	52.2668	34.4504	23.6655	17.8891	14.9753	12.5843	11.3367
ATOM 1706 CA PHE A 176 25.018 5.145 -14.044 1.00 89.88 C									50.6100006 0.0443743	50.6100006 0.8808486				50430.000 385.475		50.430 6				141.8	52.239	34.434	23.652	17.8886	14.9749	12.5771	11.3385
ATOM 1707 C PHE A 176 25.107 5.878 -15.385 1.00 89.88 C									50.6400032 0.0498632	50.6400032 0.8814932				50460.000 386.330		50.460 5				141.9	52.1993	34.3995	23.6358	17.8853	14.9624	12.5607	11.3346
ATOM 1708 O PHE A 176 26.115 5.759 -16.087 1.00 89.88 O									50.6700020 0.0462561	50.6700020 0.8696779				50490.000 386.646		50.490 7				142	52.1637	34.3812	23.6353	17.8736	14.9343	12.5534	11.3274
ATOM 1709 CB PHE A 176 26.358 5.208 -13.287 1.00 89.88 C									50.7000008 0.0423410	50.7000008 0.8642929				50520.000 384.731		50.520 5				142.1	52.098	34.3535	23.6076	17.8595	14.9308	12.5418	11.3133
ATOM 1710 CG PHE A 176 26.386 4.451 -11.977 1.00 89.88 C									50.7300034 0.0463286	50.7300034 0.8570052				50550.000 382.606		50.550 4				142.2	52.045	34.3088	23.5864	17.8433	14.9387	12.5245	11.3091
ATOM 1711 CD1 PHE A 176 26.110 5.116 -10.770 1.00 89.88 C									50.7600021 0.0389590	50.7600021 0.8636672				50580.000 380.781		50.580 6				142.3	52.0028	34.2749	23.5581	17.8235	14.9183	12.508	11.3012
ATOM 1712 CD2 PHE A 176 26.663 3.071 -11.965 1.00 89.88 C									50.7900009 0.0816969	50.7900009 0.8753766				50610.000 385.053		50.610 4				142.4	51.9562	34.2554	23.5386	17.8113	14.9101	12.5069	11.2911
ATOM 1713 CE1 PHE A 176 26.099 4.399 -9.563 1.00 89.88 C									50.8200035 0.0178296	50.8200035 0.8803487				50640.000 384.594		50.640 5				142.5	51.9073	34.2199	23.5058	17.792	14.8932	12.51	11.2782
ATOM 1714 CE2 PHE A 176 26.649 2.359 -10.757 1.00 89.88 C									50.8500023 0.0211403	50.8500023 0.8732368				50670.000 380.538		50.670 4				142.6	51.8619	34.1959	23.4852	17.7816	14.8897	12.5123	11.2723
ATOM 1715 CZ PHE A 176 26.374 3.022 -9.552 1.00 89.88 C									50.8800011 0.0654985	50.8800011 0.8604665				50700.000 387.636		50.700 4				142.7	51.8132	34.1617	23.4663	17.7548	14.8772	12.5107	11.2786
ATOM 1716 H PHE A 176 25.389 3.131 -14.578 1.00 89.88 H									50.9100037 0.0554440	50.9100037 0.8636732				50730.000 389.586		50.730 5				142.8	51.8016	34.1461	23.4523	17.7501	14.8858	12.5125	11.282
ATOM 1717 N SER A 177 24.067 6.634 -15.747 1.00 85.44 N									50.9400024 0.0656477	50.9400024 0.8617591				50760.000 385.688		50.760 6				142.9	51.7668	34.1342	23.4233	17.7373	14.873	12.5205	11.2891
ATOM 1718 CA SER A 177 24.041 7.448 -16.972 1.00 85.44 C									50.9700012 0.0586734	50.9700012 0.8581585				50790.000 382.260		50.790 6				143	51.733	34.1106	23.3951	17.7289	14.8626	12.5273	11.2921
ATOM 1719 C SER A 177 23.803 8.922 -16.642 1.00 85.44 C									51.0000038 0.0668333	51.0000038 0.8598698				50820.000 384.984		50.820 6				143.1	51.7027	34.082	23.3521	17.7045	14.841	12.5044	11.2962
ATOM 1720 O SER A 177 24.644 9.540 -15.993 1.00 85.44 O									51.0300026 0.0822641	51.0300026 0.8885629				50850.000 379.262		50.850 6				143.2	51.666	34.0422	23.3306	17.6833	14.8274	12.4842	11.2988
ATOM 1721 CB SER A 177 23.068 6.874 -18.008 1.00 85.44 C									51.0600014 0.0374640	51.0600014 0.9017617				50880.000 383.082		50.880 5				143.3	51.6361	34.0233	23.3383	17.6719	14.8121	12.4862	11.3077
ATOM 1722 OG SER A 177 23.331 7.479 -19.264 1.00 85.44 O									51.0900040 0.0581159	51.0900040 0.8926871				50910.000 385.800		50.910 4				143.4	51.5933	33.977	23.3118	17.6449	14.7864	12.4709	11.2869
ATOM 1723 H SER A 177 23.263 6.675 -15.137 1.00 85.44 H									51.1200027 0.0687475	51.1200027 0.8886014				50940.000 384.882		50.940 4				143.5	51.5621	33.9424	23.295	17.6241	14.7618	12.463	11.2814
ATOM 1724 HG SER A 177 22.551 7.929 -19.596 1.00 85.44 H									51.1500015 0.0557412	51.1500015 0.8997433				50970.000 381.461		50.970 3				143.6	51.5507	33.9295	23.2835	17.6033	14.7509	12.4613	11.2877
ATOM 1725 N ASP A 178 22.693 9.514 -17.077 1.00 78.57 N									51.1800041 0.0680127	51.1800041 0.8687831				51000.000 383.977		51.000 5				143.7	51.5234	33.9285	23.2799	17.5879	14.7496	12.4609	11.2941
ATOM 1726 CA ASP A 178 22.223 10.831 -16.652 1.00 78.57 C									51.2100029 0.0856846	51.2100029 0.8641334				51030.000 383.592		51.030 6				143.8	51.4786	33.8981	23.2514	17.5921	14.7451	12.449	11.2849
ATOM 1727 C ASP A 178 21.747 10.786 -15.196 1.00 78.57 C									51.2400017 0.0841050	51.2400017 0.8604824				51060.000 388.055		51.060 6				143.9	51.4295	33.8703	23.2311	17.5733	14.7289	12.441	11.2828
ATOM 1728 O ASP A 178 22.236 11.552 -14.365 1.00 78.57 O									51.2700043 0.0842131	51.2700043 0.8727983				51090.000 388.051		51.090 5				144	51.3979	33.8476	23.2179	17.561	14.7163	12.4339	11.2872
ATOM 1729 CB ASP A 178 21.118 11.296 -17.616 1.00 78.57 C									51.3000031 0.0713429	51.3000031 0.8806120				51120.000 387.239		51.120 5				144.1	51.3608	33.8421	23.2102	17.5496	14.7127	12.4307	11.2893
ATOM 1730 CG ASP A 178 19.870 10.392 -17.657 1.00 78.57 C									51.3300018 0.0763295	51.3300018 0.8839910				51150.000 388.746		51.150 4				144.2	51.3311	33.8183	23.1986	17.5465	14.7076	12.4389	11.2902
ATOM 1731 OD1 ASP A 178 20.016 9.143 -17.653 1.00 78.57 O									51.3600006 0.0781681	51.3600006 0.9108474				51180.000 388.290		51.180 6				144.3	51.3023	33.8016	23.1874	17.5415	14.7189	12.4423	11.2931
ATOM 1732 OD2 ASP A 178 18.759 10.946 -17.697 1.00 78.57 O1-									51.3900032 0.0692388	51.3900032 0.8825073				51210.000 384.869		51.210 6				144.4	51.2627	33.7735	23.1557	17.5166	14.7103	12.4249	11.2984
ATOM 1733 H ASP A 178 22.009 8.961 -17.573 1.00 78.57 H									51.4200020 0.0668221	51.4200020 0.8916322				51240.000 386.846		51.240 7				144.5	51.2285	33.7645	23.1584	17.5225	14.7198	12.4402	11.3053
ATOM 1734 N LYS A 179 20.901 9.799 -14.899 1.00 80.76 N									51.4500008 0.0631171	51.4500008 0.8759644				51270.000 389.240		51.270 6				144.6	51.1872	33.7255	23.1423	17.524	14.7145	12.439	11.3108
ATOM 1735 CA LYS A 179 20.489 9.365 -13.567 1.00 80.76 C									51.4800034 0.0358427	51.4800034 0.8909546				51300.000 388.574		51.300 6				144.7	51.1371	33.6914	23.1212	17.5242	14.7093	12.4349	11.2958
ATOM 1736 C LYS A 179 20.936 7.925 -13.315 1.00 80.76 C									51.5100021 0.0669569	51.5100021 0.8944023				51330.000 386.788		51.330 6				144.8	51.0813	33.6439	23.0934	17.5067	14.6869	12.4156	11.2815
ATOM 1737 O LYS A 179 21.561 7.290 -14.176 1.00 80.76 O									51.5400009 0.0427216	51.5400009 0.9016562				51360.000 387.506		51.360 5				144.9	51.0446	33.5911	23.0775	17.4712	14.6786	12.4098	11.2837
ATOM 1738 CB LYS A 179 18.972 9.582 -13.407 1.00 80.76 C									51.5700035 0.0435250	51.5700035 0.9384656				51390.000 387.390		51.390 5				145	51.0103	33.5536	23.069	17.4631	14.6649	12.4079	11.2858
ATOM 1739 CG LYS A 179 18.104 8.731 -14.350 1.00 80.76 C									51.6000023 0.0499476	51.6000023 0.9185378				51420.000 389.762		51.420 4				145.1	50.972	33.525	23.0504	17.4559	14.6704	12.4101	11.2703
ATOM 1740 CD LYS A 179 16.616 9.015 -14.105 1.00 80.76 C									51.6300011 0.0412332	51.6300011 0.9201769				51450.000 386.559		51.450 5				145.2	50.9347	33.4973	23.0165	17.4329	14.6425	12.3968	11.2478
ATOM 1741 CE LYS A 179 15.734 8.129 -14.989 1.00 80.76 C									51.6600037 0.0786059	51.6600037 0.9218406				51480.000 383.093		51.480 4				145.3	50.9025	33.477	23.0172	17.4203	14.6314	12.3936	11.2336
ATOM 1742 NZ LYS A 179 14.295 8.271 -14.645 1.00 80.76 N1+									51.6900024 0.0496755	51.6900024 0.8780028				51510.000 386.338		51.510 6				145.4	50.8674	33.4638	23.011	17.408	14.6237	12.391	11.226
ATOM 1743 H LYS A 179 20.567 9.249 -15.677 1.00 80.76 H									51.7200012 0.0526297	51.7200012 0.9098500				51540.000 383.658		51.540 4				145.5	50.8128	33.4285	22.9772	17.3992	14.6017	12.3825	11.2082
ATOM 1744 HZ1 LYS A 179 13.718 7.668 -15.214 1.00 80.76 H									51.7500038 0.0907803	51.7500038 0.9232203				51570.000 383.577		51.570 4				145.6	50.7585	33.4039	22.9553	17.3649	14.5857	12.3678	11.2033
ATOM 1745 HZ2 LYS A 179 14.141 8.005 -13.683 1.00 80.76 H									51.7800026 0.0474129	51.7800026 0.9039488				51600.000 387.143		51.600 4				145.7	50.7324	33.3728	22.9279	17.331	14.5657	12.3566	11.1988
ATOM 1746 HZ3 LYS A 179 13.982 9.225 -14.755 1.00 80.76 H									51.8100014 0.0178495	51.8100014 0.8783669				51630.000 385.721		51.630 3				145.8	50.6833	33.3576	22.9205	17.3177	14.5593	12.356	11.207
ATOM 1747 N ILE A 180 20.639 7.431 -12.121 1.00 86.77 N									51.8400040 0.0457978	51.8400040 0.8790466				51660.000 389.689		51.660 7				145.9	50.6514	33.3436	22.9073	17.3202	14.574	12.3698	11.2086
ATOM 1748 CA ILE A 180 20.847 6.033 -11.758 1.00 86.77 C									51.8700027 0.0358548	51.8700027 0.8733479				51690.000 382.713		51.690 5				146	50.6236	33.3308	22.9038	17.3195	14.5671	12.3674	11.2242
ATOM 1749 C ILE A 180 19.576 5.247 -12.081 1.00 86.77 C									51.9000015 0.0401102	51.9000015 0.8531263				51720.000 385.927		51.720 4				146.1	50.6005	33.3075	22.8843	17.3111	14.5458	12.3633	11.2362
ATOM 1750 O ILE A 180 18.472 5.708 -11.804 1.00 86.77 O									51.9300041 0.0428671	51.9300041 0.8345776				51750.000 383.096		51.750 4				146.2	50.5566	33.2821	22.875	17.2938	14.5289	12.348	11.2363
ATOM 1751 CB ILE A 180 21.307 5.905 -10.292 1.00 86.77 C									51.9600029 0.0444333	51.9600029 0.8242406				51780.000 381.699		51.780 4				146.3	50.5308	33.2634	22.8665	17.2914	14.5294	12.3503	11.2569
ATOM 1752 CG1 ILE A 180 22.620 6.702 -10.099 1.00 86.77 C									51.9900017 0.0463823	51.9900017 0.8368107				51810.000 381.974		51.810 3				146.4	50.4926	33.2538	22.8476	17.2681	14.5149	12.3379	11.2465
ATOM 1753 CG2 ILE A 180 21.523 4.422 -9.957 1.00 86.77 C									52.0200043 0.0384489	52.0200043 0.8402026				51840.000 383.260		51.840 3				146.5	50.4555	33.2174	22.8031	17.2409	14.5054	12.3153	11.2441
ATOM 1754 CD1 ILE A 180 23.181 6.663 -8.676 1.00 86.77 C									52.0500031 0.0456417	52.0500031 0.8223712				51870.000 387.670		51.870 5				146.6	50.412	33.1935	22.7841	17.2329	14.5097	12.3092	11.2534
ATOM 1755 H ILE A 180 20.106 8.000 -11.479 1.00 86.77 H									52.0800018 0.0391706	52.0800018 0.8691346				51900.000 385.409		51.900 4				146.7	50.3582	33.1527	22.7461	17.2232	14.4872	12.2927	11.2319
ATOM 1756 N TYR A 181 19.741 4.080 -12.697 1.00 85.31 N									52.1100006 0.0462444	52.1100006 0.8503463				51930.000 386.818		51.930 4				146.8	50.3134	33.1096	22.701	17.2062	14.4654	12.2677	11.209
ATOM 1757 CA TYR A 181 18.659 3.137 -12.970 1.00 85.31 C									52.1400032 0.0378692	52.1400032 0.8305866				51960.000 383.061		51.960 3				146.9	50.2612	33.0683	22.6696	17.1851	14.4372	12.233	11.2068
ATOM 1758 C TYR A 181 18.953 1.826 -12.248 1.00 85.31 C									52.1700020 0.0575040	52.1700020 0.8316375				51990.000 385.509		51.990 5				147	50.1995	33.0213	22.6501	17.1614	14.4093	12.2015	11.1739
ATOM 1759 O TYR A 181 20.062 1.296 -12.378 1.00 85.31 O									52.2000008 0.0425290	52.2000008 0.8343520				52020.000 384.344		52.020 5				147.1	50.1379	32.9941	22.6331	17.1491	14.4019	12.1834	11.1579
ATOM 1760 CB TYR A 181 18.501 2.888 -14.478 1.00 85.31 C									52.2300034 0.0455067	52.2300034 0.8481137				52050.000 381.068		52.050 4				147.2	50.1252	32.9591	22.6331	17.1474	14.4135	12.1816	11.1496
ATOM 1761 CG TYR A 181 18.276 4.121 -15.335 1.00 85.31 C									52.2600021 0.0383892	52.2600021 0.8464260				52080.000 385.136		52.080 4				147.3	50.0956	32.9148	22.6173	17.1362	14.4134	12.1627	11.1507
ATOM 1762 CD1 TYR A 181 16.981 4.434 -15.793 1.00 85.31 C									52.2900009 0.0188321	52.2900009 0.8534673				52110.000 386.706		52.110 4				147.4	50.0445	32.8706	22.5981	17.1254	14.3991	12.1374	11.1395
ATOM 1763 CD2 TYR A 181 19.363 4.944 -15.691 1.00 85.31 C									52.3200035 0.0482904	52.3200035 0.8696953				52140.000 384.872		52.140 5				147.5	50.0027	32.8521	22.5809	17.1086	14.3771	12.1225	11.1396
ATOM 1764 CE1 TYR A 181 16.777 5.568 -16.606 1.00 85.31 C									52.3500023 0.0568331	52.3500023 0.8310831				52170.000 385.216		52.170 5				147.6	49.9613	32.8203	22.5522	17.0917	14.3579	12.1032	11.1223
ATOM 1765 CE2 TYR A 181 19.154 6.097 -16.470 1.00 85.31 C									52.3800011 0.0362643	52.3800011 0.8496029				52200.000 383.692		52.200 4				147.7	49.922	32.794	22.547	17.0626	14.352	12.0871	11.1122
ATOM 1766 CZ TYR A 181 17.861 6.415 -16.927 1.00 85.31 C									52.4100037 0.0316015	52.4100037 0.8521718				52230.000 388.046		52.230 5				147.8	49.8918	32.7585	22.5256	17.0386	14.3342	12.0864	11.1031
ATOM 1767 OH TYR A 181 17.653 7.555 -17.642 1.00 85.31 O									52.4400024 0.0408302	52.4400024 0.8454537				52260.000 382.832		52.260 4				147.9	49.8509	32.7389	22.5251	17.0279	14.3272	12.0761	11.097
ATOM 1768 H TYR A 181 20.683 3.791 -12.919 1.00 85.31 H									52.4700012 0.0475178	52.4700012 0.8573380				52290.000 381.893		52.290 2				148	49.8238	32.7074	22.5212	17.0243	14.3164	12.0888	11.0829
ATOM 1769 HH TYR A 181 18.432 8.115 -17.676 1.00 85.31 H									52.5000038 0.0485670	52.5000038 0.8496652				52320.000 383.907		52.320 4				148.1	49.77	32.6843	22.4979	17.0132	14.3076	12.074	11.0643
ATOM 1770 N TYR A 182 17.961 1.296 -11.537 1.00 84.70 N									52.5300026 0.0171273	52.5300026 0.8926226				52350.000 384.079		52.350 5				148.2	49.7121	32.6554	22.4562	16.9847	14.2815	12.0612	11.0579
ATOM 1771 CA TYR A 182 18.041 0.011 -10.854 1.00 84.70 C									52.5600014 0.0573448	52.5600014 0.9056906				52380.000 386.665		52.380 3				148.3	49.6524	32.6213	22.4248	16.9516	14.2497	12.0374	11.029
ATOM 1772 C TYR A 182 17.205 -1.032 -11.594 1.00 84.70 C									52.5900040 0.0271161	52.5900040 0.8968064				52410.000 385.818		52.410 5				148.4	49.6139	32.6007	22.4195	16.9521	14.2201	12.02	11.0154
ATOM 1773 O TYR A 182 16.048 -0.797 -11.927 1.00 84.70 O									52.6200027 0.0467920	52.6200027 0.8775097				52440.000 390.705		52.440 6				148.5	49.5802	32.5789	22.4136	16.9415	14.2147	12.0235	11.0187
ATOM 1774 CB TYR A 182 17.588 0.163 -9.397 1.00 84.70 C									52.6500015 0.0206874	52.6500015 0.8843056				52470.000 387.707		52.470 5				148.6	49.543	32.5576	22.4062	16.928	14.2144	12.011	11.0216
ATOM 1775 CG TYR A 182 18.428 1.142 -8.601 1.00 84.70 C									52.6800041 0.0521625	52.6800041 0.8859512				52500.000 386.184		52.500 3				148.7	49.517	32.5447	22.4139	16.9207	14.2115	12.0156	11.0228
ATOM 1776 CD1 TYR A 182 19.725 0.775 -8.189 1.00 84.70 C									52.7100029 0.0631482	52.7100029 0.8733429				52530.000 389.559		52.530 5				148.8	49.4965	32.5458	22.4047	16.9216	14.2071	12.027	11.0384
ATOM 1777 CD2 TYR A 182 17.924 2.420 -8.286 1.00 84.70 C									52.7400017 0.0381567	52.7400017 0.8867882				52560.000 388.175		52.560 4				148.9	49.4618	32.5386	22.3749	16.9259	14.2186	12.02	11.0364
ATOM 1778 CE1 TYR A 182 20.514 1.678 -7.453 1.00 84.70 C									52.7700043 0.0248390	52.7700043 0.8481675				52590.000 391.284		52.590 6				149	49.4341	32.5138	22.3635	16.9095	14.2164	12.0179	11.0378
ATOM 1779 CE2 TYR A 182 18.718 3.330 -7.563 1.00 84.70 C									52.8000031 0.0444929	52.8000031 0.8480905				52620.000 389.638		52.620 6				149.1	49.3988	32.4588	22.3245	16.8718	14.2065	11.9834	11.0248
ATOM 1780 CZ TYR A 182 20.011 2.961 -7.142 1.00 84.70 C									52.8300018 0.0426333	52.8300018 0.8685270				52650.000 386.495		52.650 5				149.2	49.3795	32.4453	22.3252	16.8652	14.2225	11.9872	11.0281
ATOM 1781 OH TYR A 182 20.784 3.840 -6.454 1.00 84.70 O									52.8600006 0.0556065	52.8600006 0.8317424				52680.000 389.620		52.680 5				149.3	49.3406	32.4042	22.2905	16.8567	14.2235	11.9802	11.0144
ATOM 1782 H TYR A 182 17.083 1.791 -11.469 1.00 84.70 H									52.8900032 0.0362784	52.8900032 0.8346925				52710.000 392.120		52.710 4				149.4	49.3096	32.3884	22.2864	16.8407	14.235	11.9803	11.0205
ATOM 1783 HH TYR A 182 21.577 3.427 -6.103 1.00 84.70 H									52.9200020 0.0375671	52.9200020 0.8343018				52740.000 384.857		52.740 5				149.5	49.2756	32.3654	22.2756	16.8227	14.2315	11.9841	11.0215
ATOM 1784 N PHE A 183 17.788 -2.202 -11.826 1.00 85.22 N									52.9500008 0.0460692	52.9500008 0.8191217				52770.000 391.618		52.770 5				149.6	49.226	32.3434	22.265	16.8066	14.2285	11.974	11.0095
ATOM 1785 CA PHE A 183 17.096 -3.366 -12.367 1.00 85.22 C									52.9800034 0.0396544	52.9800034 0.8334106				52800.000 385.932		52.800 5				149.7	49.1808	32.307	22.2471	16.8013	14.2181	11.9708	11.0002
ATOM 1786 C PHE A 183 17.319 -4.530 -11.416 1.00 85.22 C									53.0100021 0.0220957	53.0100021 0.8226789				52830.000 390.709		52.830 4				149.8	49.127	32.2699	22.2235	16.7906	14.2235	11.9577	10.9914
ATOM 1787 O PHE A 183 18.457 -4.762 -11.008 1.00 85.22 O									53.0400009 0.0297405	53.0400009 0.8371336				52860.000 392.855		52.860 5				149.9	49.0641	32.2165	22.1956	16.7726	14.2	11.9268	10.9787
ATOM 1788 CB PHE A 183 17.624 -3.701 -13.767 1.00 85.22 C									53.0700035 0.0523631	53.0700035 0.8487437				52890.000 394.821		52.890 4				150	49.0274	32.2007	22.1811	16.7614	14.1866	11.9304	10.9785
ATOM 1789 CG PHE A 183 17.546 -2.555 -14.752 1.00 85.22 C									53.1000023 0.0244424	53.1000023 0.8501595				52920.000 392.057		52.920 6				150.1	48.9821	32.1751	22.1576	16.7518	14.1589	11.9185	10.9608
ATOM 1790 CD1 PHE A 183 16.336 -2.293 -15.415 1.00 85.22 C									53.1300011 0.0228322	53.1300011 0.8693681				52950.000 389.930		52.950 5				150.2	48.9522	32.1652	22.1663	16.7572	14.157	11.9358	10.963
ATOM 1791 CD2 PHE A 183 18.657 -1.714 -14.959 1.00 85.22 C									53.1600037 0.0576916	53.1600037 0.8767082				52980.000 388.130		52.980 5				150.3	48.9224	32.1416	22.1532	16.7481	14.1373	11.9265	10.966
ATOM 1792 CE1 PHE A 183 16.236 -1.193 -16.280 1.00 85.22 C									53.1900024 0.0562028	53.1900024 0.8828108				53010.000 392.293		53.010 4				150.4	48.8955	32.1311	22.1285	16.7461	14.1265	11.9224	10.9703
[truncated: 5,663 more rows]

## Sheet: Figure 03
Figure 3A										Figure3B					Figure 3C					Figure 3E					Figure3 F
[truncated: 10 more rows]

## Sheet: Figure 04
Figure 4B					Figure 4C					Figure 4D														Figure4 E														Figure4 F					Figure4 G
[truncated: 5 more rows]

[truncated: 2 more sheets: Figure 05, Figure S2]
