# Supplementary material for: Salvianolic acid A exerts antiviral effects by targeting the S protein, a virulence factor of porcine epidemic diarrhea virus
Source: J Virol. 2026 Jan 8;100(2):e02043-25. doi: 10.1128/jvi.02043-25 (PMC12911883; doi:10.1128/jvi.02043-25)
Supplement: Table S1 — Small-molecule compounds used for screening and their corresponding RU values. [file jvi.02043-25-s0003.xlsx]

## Sheet: Sheet1
Table S1 Small-molecule compounds used for screening and their corresponding RU values.
Item	RU	Durg	Item	RU	Durg	Item	RU	Durg	Item	RU	Durg	Item	RU	Durg	Item	RU	Durg	Item	RU	Durg	Item	RU	Durg	Item	RU	Durg
1	13.999200000002	Tenacissoside G	105	23.3891	Skimmianine	209	7.15225	2-Hydroxy-4-methoxybenzaldehyde	313	16.4847	Gelsemine
2	12.7038	Tenacissoside H	106	22.2921	Spirostan-3-ol	210	8.00375	AKBA	314	16.0768	Delsoline
3	13.497	Harpagoside	107	33.1241	4-Phenyl-7,8-dihydroxycoumarin	211	7.68275	(±)-Naringenin	315	18.8362	Licarin B
4	12.9722	Peimisine	108	22.941	Anthraquinone	212	11.2149	Caftaric acid	316	19.0042	Gitogenin
5	12.3866	Maackiain	109	24.3972	Rosarin	213	9.13425	Gigantol	317	20.2267	Soyasaponin Bb
6	12.6429	Diosbulbin B	110	23.8516	Curculigoside	214	8.43335	Dehydroevodiamine	318	18.2226	Scopolamine
7	11.493	Xanthotoxol	111	22.64	23-Hydroxybetulinic acid	215	8.20485	Aurantio-obtusin	319	23.8606	Chikusetsusaponin IVa
8	12.7882	Diosmetin-7-O-β-D-glucopyranoside	112	24.8519	Liriope muscari baily saponins C	216	11.3548	Trifolirhizin	320	20.6636	Corydaline
9	12.3628	Rotundic acid	113	23.9878	3-Indoleacetic acid	217	9.9761	Monotropein	321	17.2405	Pectolinarigenin
10	11.7268	Ginkgolic Acid (C13:0)	114	31.258	Pyrogallol	218	9.97435	Carnosol	322	18.7297	Sciadopitysin
11	15.0058	Solamargine	115	24.0004	Alismoxide	219	9.0519	Coptisine chloride	323	17.3229	Sequoyitol
12	14.3167	Tiliroside	116	23.9459	Eupalinolide B	220	7.88725	Thiocolchicoside	324	20.831	Dauricine
13	15.1643	Daphnoretin	117	23.6067	Notoginsenoside Fe	221	7.8949	trans-Zeatinriboside	325	18.1971	Sesamolin
14	14.1339	Talatisamine	118	21.2597	Levistolide A	222	10.161	Linoleic acid	326	16.7165	Kirenol
15	14.7279	Paederoside	119	22.7023	Notopterol	223	9.65575	Chrysosplenetin	327	20.4347	Herbacetin
16	14.3453	Berberine	120	22.5263	Pulegone	224	8.42585	Narcissin	328	17.8363	beta-Asarone
17	12.6014	5,7-Dihydroxy-4-methylcoumarin	121	8.998	Ginkgolic acid C17:1	225	10.2108	6-Hydroxycoumarin	329	17.9148	Ginsenoside Rf
18	22.7136	4-Methyldaphnetin	122	8.8329	Methyl palmitate	226	79.5948	Geraniin	330	19.6516	4-Methylesculetin
19	12.4493	Dendrobine	123	7.17355	Methyl stearate	227	12.3015	2-Methoxycinnamic acid	331	17.6696	dencichine
20	12.4965	(S)-Indoximod	124	7.7089	Methyl Oleate	228	14.2408	D-(-)-Mandelic acid	332	17.2872	coniferin
21	13.5078	(+)-Magnoflorine	125	7.85275	Methyl Linoleate	229	12.1153	Schisandrin C	333	17.1824	Coixol
22	14.2275	5,15-Diacetyl-3-benzoyllathyrol	126	6.8263	Oleic acid	230	9.29115	Sipeimine	334	20.8911	7-Amino-4-(trifluoromethyl)coumarin
23	12.7895	Loganic acid	127	12.9675	Sesamoside	231	11.0927	5-Methylfurfural	335	20.7669	Deoxyarbutin
24	12.4254	2-Hydroxy-4-methoxybenzoic acid	128	13.4293	2'-Hydroxyacetophenone	232	9.6975	L-Hyoscyamine sulfate	336	19.8533	Perillene
25	12.7446	Ginkgolic Acid	129	12.3529	Scutellarin methyl ester	233	8.87965	Isovanillin	337	27.4352	Myristic acid
26	15.9943	Neferine	130	13.154	Loureirin A	234	10.2944	Parishin	338	28.1253	Columbin
27	13.8048	Demethoxycurcumin	131	7.341	Dihydrocoumarin	235	10.4467	Morusin	339	27.6578	Raspberry ketone
28	15.3437	FERULIC ACID METHYL ESTER	132	23.9592	Vanillic Acid	236	10.5778	Ethyl palmitate	340	31.5652	Hypericin
29	13.261	Emodin-8-glucoside	133	11.5677	Propyl gallate	237	9.6485	Nonacosane	341	29.187	Protodioscin
30	13.5632	Swertianolin	134	7.0268	Triolein	238	11.2584	Berberine hydrogen sulphate	342	28.3281	Eriodictyol
31	15.5386	Peimine	135	7.0195	2-Phenylacetaldehyde	239	10.1474	coniferyl ferulate	343	29.7362	Prunetin
32	12.8098	8-Gingerol	136	7.23795	p-Hydroxybenzaldehyde	240	8.2823	Pinoresinol diglucoside	344	30.3589	(2S,3R,4S)-4-Hydroxyisoleucine
33	14.7167	Norisoboldine	137	6.4911	Asiaticoside B	241	20.7929	Isochlorogenic acid C	345	28.5379	Shogaol
34	12.816	Nardosinone	138	10.7962	Dracorhodin perchlorate	242	16.891	Alnustone	346	31.3998	Polyphyllin VI
35	13.4698	6-Hydroxy-4-methylcoumarin	139	6.8152	Pristimerin	243	18.8674	Silychristin	347	31.4008	L-Glutamic acid
36	14.3089	Sibiricose A6	140	10.894	Atractyloside A	244	18.1151	Flavokawain A	348	30.0792	L-Cystine
37	27.0623	Ferulic acid sodium	141	11.7577	Lutein	245	19.5792	Echinatin	349	54.7844	Nepitrin
38	14.5755	ALPHA-PINENE	142	12.444	Hydroprotopine	246	13.8129	Chelerythrine	350	31.6278	Stearic acid
39	13.8617	(-)-Fucose	143	8.83245	Nitidine chloride	247	17.8774	Lathyrol	351	31.4024	Engeletin
40	14.639	(E)-Ethyl p-methoxycinnamate	144	16.1761	Zeatin	248	16.004	Coptisine	352	31.2671	Agrimol B
41	14.7637	Acetylshikonin	145	24.7037	Cornuside	249	17.3099	Palmatine	353	32.2837	Barlerin
42	13.4158	β,β-Dimethylacrylshikonin	146	10.6976	Nystose	250	20.4952	Kurarinone	354	33.5398	Apigenin 7-glucoside
43	15.1392	Leonurine	147	9.2532	Periplocin	251	16.6802	Ziyuglycoside II	355	33.323	Cucurbitacin IIA
44	85.5741	Isomangiferin	148	9.031	DL-Goitrin	252	18.7877	Columbamine	356	33.0714	Schisantherin B
45	10.3625	Bisdemethoxycurcumin	149	9.05315	(-)-Asarinin	253	18.2792	Ginsenoside Rk3	357	34.9541	Saikosaponin B1
46	10.9153	Crebanine	150	6.64505	Manninotriose	254	17.6438	Vitexin	358	33.2397	Toosendanin
47	12.1733	Acevaltrate	151	5.5352	Aristolactam I	255	16.4826	2-Pentylfuran	359	31.9021	Secoxyloganin
48	28.6825	Demethyleneberberine	152	7.12455	Eriocitrin	256	18.3321	β-Anhydroicaritin	360	32.6671	Decursin
49	12.7893	BENZYLACETONE	153	5.898	Linderane	257	16.0953	Benzoylpaeoniflorin	361	19.1549	Isoliensinine
50	13.3272	Bruceine A	154	13.9135	Isoforsythiaside	258	16.6587	Triptonide	362	16.3959	Deltaline
51	13.4504	Ethyl phenethyl acetal	155	4.99525	Koumine	259	18.9263	Neodiosmin	363	15.496	Isorhynchophylline
52	14.7953	Liensinine	156	5.97255	Lobetyolin	260	17.371	Isovitexin	364	15.8985	Epiberberine
53	11.9863	Rhodojaponin II	157	6.792	Heteroclitin D	261	16.7041	Albiflorin	365	13.965	Phellodendrine
54	13.1776	Lindenenol	158	5.57825	(-)-Syringaresnol-4-O-β-D-apiofuranosyl-(1→2)-β-D-glucopyranoside	262	17.2399	Oxypaeoniflorin	366	15.6032	Corynoxine
55	13.2413	Rhodojaponin III	159	6.0193	Neryl acetate	263	17.691	Sinigrin	367	20.2976	Tuberostemonine
56	13.7584	Apiin	160	6.2071	Sweroside	264	18.2872	4'-Demethylpodophyllotoxin	368	15.0088	Dihydrochelerythrine
57	14.2267	Alisol B 23-acetate	161	5.60815	Narirutin	265	16.019	Glycitein	369	13.0403	Hypaconitine
58	14.3509	Dehydrodiisoeugenol	162	7.7656	Didymin	266	15.3844	Neobavaisoflavone	370	19.0579	Malic acid
59	12.8032	Mesaconitine	163	9.4964	Oxalic acid	267	15.9441	Irisflorentin	371	13.1337	Harpagide
60	14.1166	Transcrocetin	164	6.74575	Zeaxanthin	268	17.719	Trilobatin	372	12.5152	8-​O-​Acetylharpagide
61	16.9212	β-Elemonic Acid	165	12.6395	3,4-Dicaffeoylquinic acid	269	29.4057	Isoorientin	373	13.8958	Schisanhenol
62	15.096	Aloin B	166	5.3385	Heterophyllin B	270	15.0605	(+)-Magnoflorine iodide	374	13.0789	Agarotetrol
63	22.9937	Orientin	167	8.06275	Xanthosine	271	14.0559	Deoxyshikonin	375	11.841	Yunaconitine
64	16.3091	Fraxinellone	168	9.3364	Pentagalloylglucose	272	13.9674	3-​O-​Acetyloleanolic acid	376	14.0377	Phlorizin dihydrate
65	15.0966	Pachymic acid	169	6.47095	Poncirin	273	14.5865	Genkwanin	377	13.8707	(2S)-Isoxanthohumol
66	15.3488	3-Dehydrotrametenolic acid	170	9.53705	Buddlejasaponin IVb	274	15.1032	Ligustilide	378	14.002	Spinosin
67	16.1372	Genipin 1-β-D-gentiobioside	171	6.3512	Desmethoxyyangonin	275	9.9815	Betulonic acid	379	13.8287	nerolidol
68	15.5608	Cyclen	172	9.6672	Berberrubine chloride	276	15.9637	Homogentisic acid	380	12.7633	Praeruptorin C
69	17.7083	Negletein	173	6.704	Usaramine	277	15.1789	CONIFERYL ALCOHOL	381	13.0546	Lycobetaine
70	15.9919	Oxyresveratrol	174	8.35745	Rhapontin	278	15.2538	Coniferaldehyde	382	14.7425	Linderalactone
71	18.7065	Apigenin-7-glucuronide	175	9.0317	Palmaturbine	279	15.5466	α-Linolenic acid	383	17.1463	Atractylenolide I
72	16.5864	Dehydrocorydaline	176	7.0951	trans-Zeatin	280	14.7907	(-)-CAMPHOR	384	16.4427	Atractylenolide II
73	16.6648	Robinin	177	8.89905	10-Hydroxydecanoic Acid	281	14.0363	Resibufogenin	385	16.9697	(±)-Praeruptorin A
74	19.0402	Desoxyrhaponticin	178	7.9988	Dehydroabietic acid	282	13.2941	Neoline	386	15.1737	2′,4,4′,6′-Tetrahydroxychalcone
75	16.5402	Ingenol	179	8.27965	Ginsenoside Rh4	283	13.9722	Nootkatone	387	17.1145	N-Benzylpalmitamide
76	15.5354	Homovanillic acid	180	7.8899	Parishin B	284	13.5221	Ruscogenin	388	16.3077	Liquiritin apioside
77	13.5318	Perillartine	181	7.3768	D(+)-Raffinose pentahydrate	285	14.3853	alpha-Cyperone	389	14.1631	Methylophiopogonanone B
78	18.0168	Cynarin	182	11.6759	Nicotiflorin	286	14.5434	Chelidonine	390	17.9704	Methylophiopogonanone A
79	14.468	Fargesin	183	7.6787	Neoruscogenin	287	18.5236	Berbamine	391	18.0624	Araloside A
80	13.1946	3-Deoxyaconitine	184	11.1007	HOMOPLANTAGININ	288	15.8122	Indirubin	392	20.7125	kuwanon G
81	10.9987	Thymol	185	10.1876	Flavokawain B	289	14.8862	Casticin	393	13.8419	Hederacoside D
82	18.3695	3,5-O-Dicaffeoylquinic acid	186	10.9822	Sauchinone	290	15.3929	Astragalin	394	14.6886	(20R)-Protopanaxadiol
83	7.88395	Cryptochlorogenic acid	187	10.6248	Phytolaccagenin	291	16.0411	Oroxylin A	395	20.8131	Citric acid
84	7.3085	Neochlorogenic acid	188	10.2149	Peiminine	292	15.9128	Linarin	396	17.3817	Ecliptasaponin A
85	6.6236	D-Galacturonic acid hydrate	189	10.493	Crotonoside	293	15.9843	Isosakuranetin	397	19.5418	7-Ethylcamptothecin
86	6.6667	Methyl eugenol	190	10.4851	Ethyl 3-coumarincarboxylate	294	16.9426	Ginkgetin	398	23.013	Dehydroandrographolide succinate
87	7.309	Eugenol acetate	191	7.376	Guvacine ethyl ester	295	23.4319	Isoquercetin	399	17.4381	Linalool
88	5.9431	Isoeugenol acetate	192	7.9309	Kakuol	296	16.7842	Dalbergin	400	21.3491	Plantagoside
89	6.57125	Skimmin	193	8.65015	Alisol A 24-acetate	297	16.3591	Allocryptopine	401	25.4507	Epimagnolin A
90	6.2958	Forsythoside E	194	9.3148	Ginsenoside Rg5	298	16.684	Isofraxidin	402	32.4083	Gossypin
91	7.4605	Senkyunolide I	195	9.4995	Sinapine	299	17.4797	Fraxinol	403	24.3937	Hamaudol
92	7.0156	Gypsogenin-3-O-glucuronide	196	8.02325	Corynoline	300	18.2668	Bergaptol	404	23.5641	Homovanillyl alcohol
93	55.8406	Salvianolic acid A	197	8.09815	Acetylcorynoline	301	15.8919	Ononin	405	37.5701	Isobavachromene
94	7.8823	Picfeltarraenin IA	198	8.8732	trans-Benzylideneacetone	302	14.5453	N-Methylcytisine	406	18.3273	Alisol F
95	6.51535	Isoeugenol	199	10.2692	7-hydroxy-4-methyl-8-nitrocoumarin	303	15.8899	Phillygenin	407	23.3333	Procyanidin B1
96	6.96165	Hupehenine	200	9.57435	Solasonine	304	15.4977	2,5-Dihydroxyacetophenone	408	30.132	2'-Hydroxy-4'-methylacetophenone
97	23.206	Crassicauline A	201	7.9535	L-Phenylalanine	305	15.4212	4(3H)-Quinazolinone	409	31.39	4',6,7-Trimethoxyisoflavone
98	23.9908	Artemisic acid	202	6.77015	Rubusoside	306	15.8096	Nodakenetin	410	34.1425	Bisdemethoxycurcumin
99	22.6257	Fuziline	203	10.1119	D-Glucuronic acid	307	16.6249	Carvacrol	411	27.6836	Urolithin B
100	24.1011	20(R)-Ginsenoside Rg2	204	7.49	Gomisin J	308	18.3227	Nordihydroguaiaretic acid	412	22.7093	Ricinoleic acid
101	22.9757	Praeruptorin B	205	6.84735	N-trans-Feruloyltyramine	309	17.9684	Cucurbitacin IIb	413	188.775	Chebulagic acid
102	24.1137	Ganoderic acid A	206	8.71215	Ethyl trans-caffeate	310	17.3246	orcinol	414	22.6704	Fucoxanthin
103	24.3887	Humantenmine	207	7.3079	Syringaresinol diglucoside	311	16.7295	Isoliquiritin	415	31.2085	Raspberry ketone glucoside
104	25.7121	5-Methyl-7-methoxyisoflavone	208	6.6563	Kaurenoic acid	312	19.5045	Isorhamnetin-3-O-glucoside	416	49.2075	Pseudolaric Acid C2
